# Supplementary material for: Drug Triggers and Clinic of Acute Generalized Exanthematous Pustulosis (AGEP): A Literature Case Series of 297 Patients
Source: J Clin Med. 2022 Jan 13;11(2):397. doi: 10.3390/jcm11020397 (PMC8780223; doi:10.3390/jcm11020397)
Supplement: Supplementary file 1 [file jcm-11-00397-s001.zip]

Archive with 2 entries (2 files):
- jcm-1550740 Supplementary/jcm-1550740-Supplementary Material S1.pdf
- jcm-1550740 Supplementary/jcm-1550740-Supplementary Material S2.xlsx
