# Supplementary material for: Drug Triggers and Clinic of Acute Generalized Exanthematous Pustulosis (AGEP): A Literature Case Series of 297 Patients
Source: J Clin Med. 2022 Jan 13;11(2):397. doi: 10.3390/jcm11020397 (PMC8780223; doi:10.3390/jcm11020397)
Supplement: Supplementary file 1 [file jcm-11-00397-s001.zip › jcm-1550740 Supplementary/jcm-1550740-Supplementary Material S2.xlsx]

## Sheet: DATA
patient_id_publication	Reference	DOI	StudyType	NumberPatients	CountryEvent	CountryPatients	Sex	Age	age_group	Ethnicity	Drugs	ATC code	n_reported_drugs	Suspected	ATC_code_suspected	n_suspectdrugs	Indication	Comorbidities_level1	Comorbidities_level2	Comorbidities_level3	Patch_Test	Treatment	ATC_code_Treatment	Fever	SystemicInvolvement	Hospitalization	Surgery	Sequelae	Death	time_to_onset	SkinInvolvement
1	Atasoy, Mustafa, Teoman Erdem, and Refik Ali Sari. “A Case of Acute Generalized Exanthematous Pustulosis (AGEP) Possibly Induced by Iohexol.” The Journal of Dermatology 30, no. 10 (October 2003): 723–26. https://doi.org/10.1111/j.1346-8138.2003.tb00466.x.	10.1111/j.1346-8138.2003.tb00466.x	case report	1	Turkey		woman	52	40-64		iohexol;barium sulfate containing x-ray contrast media	V08AB02;V08BA	2	iohexol	V08AB02	1	contrast enhanced abdominal CT	missing/unknown	missing/unknown	missing/unknown	no	Prednisolone	H02AB06	yes	no		no	no	no	3	neck, trunk, extermities
2	Suh, Hyun Yi, Jooyoon Bae, Hong Lim Kim, Kyung Ho Kim, Ran-Hui Cha, Ji Young Ahn, Jai Il Youn, and Mi Youn Park. “A Case of Acute Generalized Exanthematous Pustulosis after Injection of an Erythropoiesis-Stimulating Agent.” Annals of Dermatology 30, no. 1 (February 2018): 100–101. https://doi.org/10.5021/ad.2018.30.1.100.	10.5021/ad.2018.30.1.100	case report	1	South Korea		woman	43	40-64		Other antianemic preparations	B03XA	1	Other antianemic preparations	B03XA	1	anemia related to chronic kidney disease	anemia, chronic kidney disease (stage v)	cardiovascular disease, anemia; kidney disease	cardiac/cardiovascular event/disease; kidney disease	no	Prednisolone;antihistamines for systemic use;corticosteroids, dermatological preparations	H02AB06;R06A;D07	yes	no		no	no	no	9	neck,trunk
3	Arsuaga, Marta, Rosa de Miguel, Elena Trigo, Pablo Barreiro, Fernando de la Calle, Eloy José Tarin, D. Loli-Ausejo, and Marta Diaz. “A Case of Acute Generalized Exanthematous Pustulosis Caused by Exposure to Atovaquone/Proguanil.” Journal of Travel Medicine 27, no. 6 (September 26, 2020): taaa034. https://doi.org/10.1093/jtm/taaa034.	10.1093/jtm/taaa034	case report	1	Spain		woman	24	18-24		proguanil and atovaquone	P01BB51	1	proguanil and atovaquone	P01BB51	1	antimalarial prophylaxis		missing/unknown	missing/unknown	no	corticosteroids for systemic use, plain;corticosteroids, dermatological preparations;amoxicillin and beta-lactamase inhibitor	H02A;D07;J01CR02	yes	no	yes	no	no	no	16	upper body, limbs
4	Otsuka, Atsushi, Hideaki Tanizaki, Natsuko Okamoto, and Kenji Takagaki. “A Case of Acute Generalized Exanthematous Pustulosis Caused by Lincomycin.” The Journal of Dermatology 32, no. 11 (2005): 929–30. https://doi.org/10.1111/j.1346-8138.2005.tb00875.x.	10.1111/j.1346-8138.2005.tb00875.x	case report	1	Japan		woman	76	>=65		lincomycin;acetyl choline chloride	J01FF02;none	2	lincomycin	J01FF02	1	upper airway infection	upper airway infection	infection respiratory	infection	yes	flomoxef;betamethasone	J01DC14;D07AC01	yes	no		no	no	no	1	lower extermities
5	Won, JuneHo, SookJung Yun, SeongJin Kim, SeungChul Lee, YoungHo Won, and JeeBum Lee. “A Case of Acute Generalized Exanthematous Pustulosis Possibly Induced by Ritodrine.” Annals of Dermatology 21, no. 3 (January 1, 2009): 323. https://doi.org/10.5021/ad.2009.21.3.323.	10.5021/ad.2009.21.3.323	case report	1	South Korea		woman	26	25-39		ritodrine	G02CA01	1	ritodrine	G02CA01	1	preterm labour	preterm labour, pregnancy	pregnancy/labour; pregnancy/labour	pregnancy/labour	yes	None			no		no	no	no	6	trunk
6	Zheng, Jianfeng, Yunlu Gao, Xuemei Yi, and Yangfeng Ding. “A Case of Ceftriaxone-Induced Acute Generalized Exanthematous Pustulosis/Generalized Pustular Psoriasis Overlap.” Case Reports in Dermatology 10, no. 1 (April 2018): 69–75. https://doi.org/10.1159/000488076.	10.1159/000488076	case report	1	China		man	40	40-64		ceftriaxone;acitretin	J01DD04;D05BB02	2	ceftriaxone	J01DD04	1	primary syphilis	primary syphilis, psoriasis	infection; psoriasis	infection; skin disease	no	acitretin	D05BB02	yes	no		no	no	no	6	scalp, neck, trunk, extermities
7	Shin, Hyun-Tae, Se-Won Park, Kyung-Tae Lee, Hae-Young Park, Ji-Hye Park, Dong-Youn Lee, Joo-Heung Lee, Jun-Mo Yang, and Eil-Soo Lee. “A Case of Celecoxib Induced Acute Generalized Exanthematous Pustulosis.” Annals of Dermatology 23, no. Suppl 3 (December 2011): S380-382. https://doi.org/10.5021/ad.2011.23.S3.S380.	10.5021/ad.2011.23.S3.S380	case report	1	South Korea	Korean	woman	53	40-64		celecoxib	M01AH01	1	celecoxib	M01AH01	1	shoulder pain	shoulder pain	musculoskeletal pain	rheumatic/musculoskeletal disease and immune-mediated disease (total)	yes	methylprednisolone	H02AB04	yes	no	yes	no		no	10	face, trunk
8	Yamamoto, Yosuke, Masafumi Kadota, and Youichi Nishimura. “A Case of Eperisone Hydrochloride-Induced Acute Generalized Exanthematous Pustulosis.” The Journal of Dermatology 31, no. 9 (September 2004): 769–70. https://doi.org/10.1111/j.1346-8138.2004.tb00595.x.	10.1111/j.1346-8138.2004.tb00595.x	case report	1	Japan		woman	69	>=65		eperisone;loxoprofen;ursodeoxycholicacid	M03BX09;none;A05AA02	3	eperisone	M03BX09	1	back pain	back pain	musculoskeletal pain	rheumatic/musculoskeletal disease and immune-mediated disease (total)	yes	difluprednate	D07AC19	yes	no		no	no	no	2	abdomen, back,buttocks
9	Mohaghegh, Fatemeh, Minoo Jelvan, and Parvin Rajabi. “A Case of Prolonged Generalized Exanthematous Pustulosis Caused by Hydroxychloroquine-Literature Review.” Clinical Case Reports 6, no. 12 (December 2018): 2391–95. https://doi.org/10.1002/ccr3.1811.	10.1002/ccr3.1811	case report	1	Iran		woman	44	40-64	caucasian	hydroxychloroquine	P01BA02	1	hydroxychloroquine	P01BA02	1	distal joint pain	distal joint pain	joint pain	rheumatic/musculoskeletal disease and immune-mediated disease (total)	no	Prednisolone;antihistamines for systemic use;corticosteroids, dermatological preparations	H02AB06;R06A;D07	yes	no	yes	no	no	no	5	upper chest,upper limbs
10	İslamoğlu, Zeynep Gizem Kaya, and Pınar Karabağli. “A Case of Recalcitrant Acute Generalized Exanthematous Pustulosis with Sjogren’s Syndrome: Successfully Treated with Low-Dose Cyclosporine.” Clinical Case Reports 7, no. 9 (September 2019): 1721–24. https://doi.org/10.1002/ccr3.2352.	10.1002/ccr3.2352	case report	1	Turkey		woman	64	40-64		hydroxychloroquine	P01BA02	1	hydroxychloroquine	P01BA02	1		sjogren's syndrome, asthma	rheumatic disease; respiratory disease, asthma	rheumatic/musculoskeletal disease and immune-mediated disease (total); respiratory disease	no	ciclosporin;methylprednisolone;antihistamines for systemic use;emollients and protectives	L04AD01;H02AB04;R06A;D02A	no	no	yes	no	no	no	20	all the body
11	Sampson, Mindy M., Olga Klinkova, Julie Vitko, and Beata Casanas. “A Plethora of Pustules: Acute Generalized Exanthematous Pustulosis.” The American Journal of Medicine 131, no. 6 (June 2018): 639–41. https://doi.org/10.1016/j.amjmed.2018.01.018.	10.1016/j.amjmed.2018.01.018	case report	1	USA		woman	69	>=65		clindamycin	J01FF01	1	clindamycin	J01FF01	1	pruritic rash	pruritic rash, copd	skin disease, prurito; respiratory disease, COPD	skin disease; respiratory disease	no	linezolid;cefepime;norepinephrine	J01XX08;J01DE01;C01CA03	yes	yes	yes	no	no	no	1	torso, all 4 extermities
12	Krishna, Sheila, Alex Ortega-Loayza, Navid Malakouti, and Nooshin Brinster. “A Rapidly Progressive and Fatal Case of Atypical Acute Generalized Exanthematous Pustulosis.” Journal of the American Academy of Dermatology 71, no. 3 (September 2014): e89-90. https://doi.org/10.1016/j.jaad.2014.03.007.	10.1016/j.jaad.2014.03.007	case report	1	USA		woman	78	>=65	african american	levofloxacin;vancomycin	J01MA12;J01XA01	2	levofloxacin;vancomycin	J01MA12;J01XA01	2	presumed pneumonia	presumed pneumonia, metabolic syndrome	metabolic syndrome; infection respiratory	other; infection	no	immunoglobulins, normal human, for intravascular adm.;daptomycin;piperacillin and beta-lactamase inhibitor;fluconazole;corticosteroids for systemic use, plain	J06BA02;J01XX09;J01CR05;J02AC01;H02A	yes	yes	yes	no		yes	12
13	Beaulieu, Valérie, Suzel Fournier, and Jean Bernard. “A Rare Case of Acute Generalized Exanthematous Pustulosis (AGEP) in a 1-Year-Old Child.” Journal of the American Academy of Dermatology 81, no. 4 (October 1, 2019): AB160. https://doi.org/10.1016/j.jaad.2019.06.598.	10.1016/j.jaad.2019.06.598	case report	1	Canada		unknown	1	<12		ceftriaxone	J01DD04	1	ceftriaxone	J01DD04	1	urticaria multiforme	urticaria multiforme	skin disease, urticaria multiforme	skin disease	no	Prednisolone	H02AB06	yes	no	yes	no	no	no	0.5
14	Kline, Amy, and Gayle Fischer. “Acute Generalised Exanthematous Pustulosis and Other Severe Drug Eruptions from over the Counter Medications: A Case Report and Review of the Literature.” The Australasian Journal of Dermatology 57, no. 2 (May 2016): 92–96. https://doi.org/10.1111/ajd.12336.	10.1111/ajd.12336	case report	1	Australia		woman	11	<12		pholcodine	R05DA08	1	pholcodine	R05DA08	1	coryza	coryza	infection, repiratory	infection	no	flucloxacillin;ceftriaxone, combinations;prednisone	J01CF05;J01DD54;H02AB07	yes	no	yes	no	no	no	2	right hip, flank
15	Gaibino, Nuno, Miguel Bigotte Vieira, Paulo Filipe, and Anabela Oliveira. “Acute Generalised Exanthematous Pustulosis Due to Amoxicillin-Clavulanate.” BMJ Case Reports 2016 (March 22, 2016): bcr2015213839. https://doi.org/10.1136/bcr-2015-213839.	10.1136/bcr-2015-213839	case report	1	Portugal		woman	85	>=65	caucasian	amoxicillin and beta-lactamase inhibitor	J01CR02	1	amoxicillin and beta-lactamase inhibitor	J01CR02	1	urinary tract infection	urinary tract infection, chronic kidney disease (stage iv), heart failure, permanent atrial fibrillation, copd, arterial hypertension, type 2 diabetes mellitus	cardiac event/disease; diabetes; infection; cardiac event/disease; respiratory disease, COPD; respiratory disease, COPD; kidney disease; cardiovascular disease, hypertension	cardiac/cardiovascular event/disease; diabetes; infection; respiratory disease; kidney disease; kidney disease	no	corticosteroids for systemic use, plain	H02A		no	yes	no	no	no	0	posterior thoracic, inferior limbs
16	Catho, Gaud, Florence Ader, Christian Chidiac, and Tristan Ferry. “Acute Generalised Exanthematous Pustulosis Due to Pristinamycin.” BMJ Case Reports 2013 (March 6, 2013): bcr2013008594. https://doi.org/10.1136/bcr-2013-008594.	10.1136/bcr-2013-008594	case report	1	France		woman	56	40-64		pristinamycin	J01FG01	1	pristinamycin	J01FG01	1	bacterial abcess in the chest	bacterial abcess in the chest, eczematis, autoimmune hypothyroidism	infection; hormonal disease, hypothyroidism; skin disease, eczema	infection; hormonal disease; skin disease	no	None		yes	no		no	no	no	1	left hand fingers, right tibia
17	Bosanquet, David C., Wendy L. Davies, Kenneth May, Keith G. Harding, and Girish K. Patel. “Acute Generalised Exanthematous Pustulosis Following Intravitreal Ranibizumab.” International Wound Journal 8, no. 3 (June 2011): 317–19. https://doi.org/10.1111/j.1742-481X.2011.00799.x.	10.1111/j.1742-481X.2011.00799.x	case report	1	UK		woman	90	>=65		ranibizumab;quinine;ascorbic acid (vit C);omeprazole;alendronic acid;ferrous sulfate;simvastatin;acetylsalicylic acid;paracetamol;fentanyl;dorzolamide;timolol, combinations;travoprost	S01LA04;P01BC01;A11GA01;A02BC01;M05BA04;B03AA07;C10AA01;B01AC06;N02BE01;N02AB03;S01EC03;S01ED51;S01EE04	13	ranibizumab	S01LA04	1	age-related wet macular degeneration	age-related wet macular degeneration	eye, macular degeneration	other	no	betamethasone;prednisolone	D07XC01;H02AB06		no		no		no	4	upper thighs
18	Gesierich, Anja, Christian Rose, Eva-Bettina Brocker, Axel Trautmann, and Martin Leverkus. “Acute Generalised Exanthematous Pustulosis with Subepidermal Blisters of the Distal Extremities Induced by Diltiazem.” Dermatology (Basel, Switzerland) 213, no. 1 (2006): 48–49. https://doi.org/10.1159/000092840.	10.1159/000092840	case report	1	Germany		woman	60	40-64		diltiazem	C08DB01	1	diltiazem	C08DB01	1	hypertension	hypertension	cardiovascular disease, hypertension	cardiac/cardiovascular event/disease	yes	antiseptics and disinfectants	D08A	yes	yes	yes	no	no	no	14	back, abdomen, arms, legs
19	Goeschke, B., and L. R. Braathen. “Acute Generalized Exanthematic Pustulosis: A Case and an Overview of Side Effects Affecting the Skin Caused by Celecoxib and Other COX-2 Inhibitors Reported so Far.” Dermatology (Basel, Switzerland) 209, no. 1 (2004): 53–56. https://doi.org/10.1159/000078588.	10.1159/000078588	case report	1	Switzerland		woman	55	40-64		celecoxib	M01AH01	1	celecoxib	M01AH01	1	periarthritis of the left shoulder	periarthritis of the left shoulder	rheumatic disease	rheumatic/musculoskeletal disease and immune-mediated disease (total)	no	None		yes	no	yes	no	no	no	7	head, upper trunk
20	Pita, Joana, Rosa Fernandes, Carlos Loureiro, and Ana Todo Bom. “Acute Generalized Exanthematous Pustulosis.” Revista Portuguesa de Imunoalergologia 27, no. 1 (March 15, 2019). https://doi.org/10.32932/rpia.2019.03.007.	10.32932/rpia.2019.03.007	case report	1	Portugal		woman	23	18-24		amoxicillin and beta-lactamase inhibitor	J01CR02	1	amoxicillin and beta-lactamase inhibitor	J01CR02	1	acute tonsillitis	acute tonsillitis	infection oropharyngeal	infection	no	erythromycin;methylprednisolone;bilastine	J01FA01;H02AB04;R06AX29	yes	no		no	no	no	3	face, trunk, upper arms
21	Turrentine, Jake E., Jennifer W. Dharamsi, John D. Miedler, and Amit G. Pandya. “Acute Generalized Exanthematous Pustulosis (AGEP) Caused by Telavancin.” Journal of the American Academy of Dermatology 65, no. 3 (September 2011): e100–101. https://doi.org/10.1016/j.jaad.2011.04.024.	10.1016/j.jaad.2011.04.024	case report	1	USA		woman	49	40-64	hispanic	ampicillin, combinations;ciprofloxacin;vancomycin;telavancin	J01CA51;J01MA02;J01XA01;J01XA03	4	telavancin	J01XA03	1	pyelonephritis, MRSA	pyelonephritis, MRSA, hypertension, diabetes	kidney disease; infection; diabetes; cardiovascular disease, hypertension	kidney disease; infection; diabetes; cardiac/cardiovascular event/disease	no	triamcinolone	D07AB09		no	yes	no	no	no	6	upper back, lateral chest walls, shoulders, axillae, neck folds
22	Chaabane, Amel, Karim Aouam, Lies Gassab, Leila Njim, and Naceur A. Boughattas. “Acute Generalized Exanthematous Pustulosis (AGEP) Induced by Cefotaxime.” Fundamental & Clinical Pharmacology 24, no. 4 (August 2010): 429–32. https://doi.org/10.1111/j.1472-8206.2009.00794.x.	10.1111/j.1472-8206.2009.00794.x	case report	1	Tunisia		woman	30	25-39		cefotaxime;fosfomycin;ciprofloxacin	J01DD01;J01XX01;J01MA02	3	cefotaxime	J01DD01	1	sinusitis	sinusitis	respiratory disease, sinusits	respiratory disease	yes	None		yes	no		no	no	no	12	trunk, face, proximal limbs, inguinal and axillary areas
23	Scott, A. D., M. Lee, F. Kubba, and A. Chu. “Acute Generalized Exanthematous Pustulosis (AGEP) Secondary to Imatinib in a Patient with Chronic Myeloid Leukaemia.” Clinical and Experimental Dermatology 40, no. 8 (December 2015): 926–27. https://doi.org/10.1111/ced.12479.	10.1111/ced.12479	case report	1	UK	Pakistan	woman	69	>=65		imatinib	L01EA01	1	imatinib	L01EA01	1	chronic myeloid leukaemia	chronic myeloid leukaemia	cancer	cancer	no	clobetasol	D07AD01		no		no	no	no	28	trunk, axillae, groin, upper legs
24	Patel, D., M. Hamarshi, and M. Newland. “Acute Generalized Exanthematous Pustulosis (AGEP) Secondary to Olanzapine.” Critical Care Medicine 46, no. (Patel D.; Hamarshi M.; Newland M.) University Of Missouri-Kansas City, Kansas City, MO, 2Mercy Clinic, Springfield, MO, 3Saint Luke’s Hospital of Kansas City, Kansas City, MO (2018): 469. https://doi.org/10.1097/01.ccm.0000528978.72339.4a.	10.1097/01.ccm.0000528978.72339.4a	case report	1	USA		man	38	25-39		vancomycin;ceftriaxone, combinations;metronidazole;olanzapine	J01XA01;J01DD54;J01XD01;N05AH03	4	olanzapine	N05AH03	1	recurrent agitation	recurrent agitation, meningitis,otitis media	neurological disease; infection oropharyngeal	neurological disease; infection	no	corticosteroids for systemic use, plain	H02A		no	yes	no	no	no	3	trunk, extermities, face
25	Belda Junior, Walter, and Ana Carolina Junqueira Ferolla. “Acute Generalized Exanthematous Pustulosis (AGEP). Case Report.” Revista Do Instituto De Medicina Tropical De Sao Paulo 47, no. 3 (June 2005): 171–76. https://doi.org/10.1590/s0036-46652005000300011.	10.1590/s0036-46652005000300011	case report	1	Brazil		woman	31	25-39	caucasian	ceftriaxone;cefepime	J01DD04;J01DE01	2	ceftriaxone;cefepime	J01DD04;J01DE01	2	pyelonephritis, intra-abdominal abcess	pyelonephritis, intra-abdominal abcess	kidney disease; gastrointestinal disease, abcess	kidney disease; abcess/cyst	no	prednisone;corticosteroids, dermatological preparations	H02AB07;D07	yes	no		no	no	no	2	abdomen, limbs
26	Elston, G. E., G. A. Johnston, N. J. Mortimer, and K. E. Harman. “Acute Generalized Exanthematous Pustulosis Associated with Azathioprine Hypersensitivity.” Clinical and Experimental Dermatology 32, no. 1 (January 2007): 52–53. https://doi.org/10.1111/j.1365-2230.2006.02257.x.	10.1111/j.1365-2230.2006.02257.x	case report	1	UK		woman	54	40-64	indo-asian	metformin;prednisolone;azathioprine;cefalexin;prochlorperazine	A10BA02;H02AB06;L04AX01;J01DB01;N05AB04	5	azathioprine	L04AX01	1	pemphigus foliaceus	pemphigus foliaceus, diabetes	diabetes; skin, pemphigus foliaceus	diabetes; skin disease	yes	cefuroxime	J01DC02	yes	yes	yes	no	no	no	20	axillae, vulva, ears
27	Yamazaki, Yuki, Risa Watanabe, Takahiro Ishikawa, Takichi Munetsugu, Aya Nishizawa, and Takahiro Satoh. “Acute Generalized Exanthematous Pustulosis Associated with Helicobacter Pylori Eradication Therapy with Elevated Serum Procalcitonin.” European Journal of Dermatology: EJD 28, no. 2 (April 1, 2018): 259–60. https://doi.org/10.1684/ejd.2018.3236.	10.1684/ejd.2018.3236	case report	1	Japan		man	69	>=65		vonoprazan, amoxicillin and clarithromycin	A02BD14	3	amoxicillin	J01CA04	1	helicobacter pylori eradication therapy	helicobacter pylori eradication therapy	infection	infection	yes	prednisolone	H02AB06	yes	yes		no	no	no	3	trunk, extermities
28	Page, B., L. Borradori, H. Beltraminelli, N. Yawalkar, and R. E. Hunger. “Acute Generalized Exanthematous Pustulosis Associated with Ipilimumab and Nivolumab.” Journal of the European Academy of Dermatology and Venereology: JEADV 32, no. 7 (July 2018): e256–57. https://doi.org/10.1111/jdv.14282.	10.1111/jdv.14282	case report	1	Switzerland		man	46	40-64		ipilimumab;nivolumab	L01XC11;L01XC17	2	ipilimumab;nivolumab	L01XC11;L01XC17	2	malignant melanoma with cerebral,pulmonary,mediastinal metastases	malignant melanoma with cerebral,pulmonary,mediastinal metastases	cancer	cancer	no	clobetasol;prednisolone;levocetirizine	D07AD01;H02AB06;R06AE09		yes		no	no	no	74	axillary and inguinal folds, the thighs, upper and lower limbs
29	Ozturk, Savas, Cemal Ustun, Sultan Pehlivan, and Haydar Ucak. “Acute Generalized Exanthematous Pustulosis Associated with Tigecycline.” Annals of Dermatology 26, no. 2 (April 2014): 246–49. https://doi.org/10.5021/ad.2014.26.2.246.	10.5021/ad.2014.26.2.246	case report	1	Turkey		man	39	25-39		tigecycline	J01AA12	1	tigecycline	J01AA12	1	ventilator associated pneumonia (VAP)	ventilator associated pneumonia (vap), already in icu	infection respiratory; ICU	infection; ICU	no	methylprednisolone;corticosteroids, dermatological preparations	H02AB04;D07	yes	no	yes	no	no	yes	2	face, neck
30	Leng, Teoh Yee, Mark Koh Jean Aan, Michelle Chan, and Liu Tsun Tsien. “Acute Generalized Exanthematous Pustulosis Caused by Daptomycin.” Annals of Dermatology 23, no. Suppl 3 (December 2011): S288-289. https://doi.org/10.5021/ad.2011.23.S3.S288.	10.5021/ad.2011.23.S3.S288	case report	1	Singapore		man	57	40-64		vancomycin;daptomycin	J01XA01;J01XX09	2	daptomycin	J01XX09	1	MRSA bacteremia	MRSA bacteremia, hypertension, dm uncontrolled	diabetes; cardiovascular disease, hypertension	diabetes; cardiac/cardiovascular event/disease	no	corticosteroids, dermatological preparations;antihistamines for systemic use;emollients and protectives	D07;R06A;D02A	yes	no	yes	no	scaly patches, hyperpigmentation	no	24	trunk, limbs
31	Hagiya, Hideharu, Maya Kimura, Toru Miyamoto, Yuto Haruki, and Fumio Otsuka. “Acute Generalized Exanthematous Pustulosis Caused by Daptomycin in a Critically Ill Burn Victim.” Internal Medicine (Tokyo, Japan) 53, no. 5 (2014): 511–14. https://doi.org/10.2169/internalmedicine.53.0679.	10.2169/internalmedicine.53.0679	case report	1	Japan		man	77	>=65		meropenem;lansoprazole;magnesium oxide;fentanyl;dobutamine;propofol;carperitide;daptomycin;linezolid	J01DH02;A02BC03;A02AA02;N02AB03;C01CA07;N01AX10;none;J01XX09;J01XX08	9	daptomycin	J01XX09	1	MRSA	mrsa, severe burns, renal insufficiency	kidney disease; infection; skin burns	kidney disease; infection; skin disease	no	mometasone	D07AC13	yes	no	yes	no	no	yes	3	axilla, percordia
32	Kim, Hyun-Je, Kyu-Dong Jung, Kyung-Tae Lee, Ji-Yeon Byun, Dong-Youn Lee, Joo-Heung Lee, Jun-Mo Yang, and Eil-Soo Lee. “Acute Generalized Exanthematous Pustulosis Caused by Diltiazem.” Annals of Dermatology 23, no. 1 (February 2011): 108–10. https://doi.org/10.5021/ad.2011.23.1.108.	10.5021/ad.2011.23.1.108	case report	1	South Korea		man	51	40-64		acetylsalicylic acid;diltiazem	B01AC06;C08DB01	2	diltiazem	C08DB01	1	variant angina	variant angina	cardiac event/disease	cardiac/cardiovascular event/disease	no	prednisolone;corticosteroids, dermatological preparations;antihistamines for systemic use	H02AB06;D07;R06A	yes	no		no	hyperpgmentation	no	4	trunk, scalp, face, extermities
33	Masuda, Yurika, Masahiro Aoshima, Takatoshi Shimauchi, Atsuko Funakoshi, Toshiharu Fujiyama, Taisuke Ito, and Yoshiki Tokura. “Acute Generalized Exanthematous Pustulosis Caused by Fexofenadine.” Journal of Cutaneous Immunology and Allergy 1, no. 3 (2018): 117–18. https://doi.org/10.1002/cia2.12020.	10.1002/cia2.12020	case report	1	Japan		woman	31	25-39		fexofenadine;pseudoephedrine, combinations	R06AX26;R01BA52	2	fexofenadine	R06AX26	1	rhinitis	rhinitis	respiratory disease, rhinitis	respiratory disease	no	prednisolone	H02AB06	yes	no		no	no	no	0.25	extermities
34	Belz, Doreen, Oana D. Persa, Stefan Haese, and Nicolas Hunzelmann. “Acute Generalized Exanthematous Pustulosis Caused by Ibuprofen-Diagnosis Confirmed by Patch Testing.” Contact Dermatitis 79, no. 1 (July 2018): 40–41. https://doi.org/10.1111/cod.12978.	10.1111/cod.12978	case report	1	Germany		man	34	25-39		paracetamol;ascorbic acid;ibuprofen;pseudoephedrine, combinations	N02BE01;A11GA01;M01AE01;R01BA52	4	ibuprofen	M01AE01	1	sore throat	sore throat	repiratory disease, sore throat	respiratory disease	yes	prednisolone	H02AB06		no		no	no	no	1	trunk, groin
35	Kardaun, Sylvia H., and Jan G. de Monchy. “Acute Generalized Exanthematous Pustulosis Caused by Morphine, Confirmed by Positive Patch Test and Lymphocyte Transformation Test.” Journal of the American Academy of Dermatology 55, no. 2 Suppl (August 2006): S21-23. https://doi.org/10.1016/j.jaad.2006.02.032.	10.1016/j.jaad.2006.02.032	case report	1	Netherlands		man	27	25-39		nadroparin;paracetamol;diclofenac, combinations;morphine;lidocaine, combinations;bupivacaine, combinations;ephedrine;midazolam;mannitol	B01AB06;N02BE01;M01AB55;N02AA51;N01BB52;N01BB51;C01CA26;N05CD08;B05BC01	9	morphine	N02AA01	1	post operative use	post operative use	recent surgery	other	yes	gentamicin;dexamethasone;cefuroxime and metronidazole;paracetamol;diclofenac, combinations	J01GB03;H02AB02;J01RA03;N02BE01;M01AB55	yes	yes	yes	no	no	no	10	inguinal, axillary
36	Matsubara, Taichi, Hiroshi Uchi, Naoki Haratake, Shinkichi Takamori, Ryo Toyozawa, Naoko Miura, Masafumi Yamaguchi, Takashi Seto, and Mitsuhiro Takenoyama. “Acute Generalized Exanthematous Pustulosis Caused by the Combination of Pembrolizumab Plus Chemotherapy in a Patient With Squamous-Cell Carcinoma.” Clinical Lung Cancer 21, no. 2 (March 2020): e54–56. https://doi.org/10.1016/j.cllc.2019.11.00…	10.1016/j.cllc.2019.11.009	case report	1	Japan		man	79	>=65		pembrolizumab;carboplatin;paclitaxel	L01XC18;L01XA02;L01CD01	3	pembrolizumab;carboplatin;paclitaxel	L01XC18;L01XA02;L01CD01	3	stage IVB squamous-cell lung cancer with bone,pulmonary,liver metastases	stage ivb squamous-cell lung cancer with bone,pulmonary,liver metastases	cancer	cancer	no	corticosteroids, dermatological preparations;antihistamines for systemic use;prednisolone	D07;R06A;H02AB06	yes	no	yes	no	no	no	2	trunk, limbs
37	Caro Gutiérrez, Dolores, Enrique Gómez de la Fuente, Rosa A. Feltes Ochoa, José Luis López Estebaranz, and F. Javier Salamanca Santamaría. “Acute Generalized Exanthematous Pustulosis Caused by Varenicline.” International Journal of Dermatology 53, no. 9 (September 2014): e401-402. https://doi.org/10.1111/ijd.12421.	10.1111/ijd.12421	case report	1	Spain		man	53	40-64		varenicline	N07BA03	1	varenicline	N07BA03	1	smoking cessation		missing/unknown	missing/unknown	yes	prednisone	H02AB07	yes	no		no	no	no	8	trunk, extermities
38	Álava-Cruz, Cristina, Patricia Rojas Perez-Ezquerra, Roberto Pelta-Fernández, Jose Manuel Zubeldia-Ortuño, and Manuel de Barrio-Fernández. “Acute Generalized Exanthematous Pustulosis Due to Benznidazole.” The Journal of Allergy and Clinical Immunology. In Practice 2, no. 6 (December 2014): 800–802. https://doi.org/10.1016/j.jaip.2014.08.003.	10.1016/j.jaip.2014.08.003	case report	1	Spain		man	32	25-39		benznidazole	P01CA02	1	benznidazole	P01CA02	1	chagas disease	chagas disease	infection, parasite	infection	yes	methylprednisolone;dexchlorpheniramine;corticosteroids for systemic use, plain;antihistamines for systemic use	H02AB04;R06AB02;H02A;R06A	yes	no	yes	no	no	no	42	face, chest, back, arms
39	Salman, Andac, Deniz Yucelten, Ozlem Akin Cakici, and Eda Kepenekli Kadayifci. “Acute Generalized Exanthematous Pustulosis Due to Ceftriaxone: Report of a Pediatric Case with Recurrence after Positive Patch Test.” Pediatric Dermatology 36, no. 4 (July 2019): 514–16. https://doi.org/10.1111/pde.13838.	10.1111/pde.13838	case report	1	Turkey		man	5	<12		vancomycin;ceftriaxone;amoxicillin and beta-lactamase inhibitor;paracetamol	J01XA01;J01DD04;J01CR02;N02BE01	4	ceftriaxone	J01DD04	1	pneumococcal meningitis	pneumococcal meningitis	infection	infection	yes	methylprednisolone	H02AB04	yes	no		no	no	no	23	trunk, neck, scrotum
40	Amaral, Luis, Leonor Carneiro-Leão, and Josefina Rodrigues Cernadas. “Acute Generalized Exanthematous Pustulosis Due to Clavulanic Acid.” The Journal of Allergy and Clinical Immunology. In Practice 8, no. 3 (March 2020): 1083–84. https://doi.org/10.1016/j.jaip.2019.09.024.	10.1016/j.jaip.2019.09.024	case report	1	Portugal		man	38	25-39		amoxicillin and beta-lactamase inhibitor	J01CR02	1	clavulanic acid	J01CR02	1	tonsillitis	tonsillitis	infection oropharyngeal	infection	yes	prednisolone	H02AB06	yes	no		no	no	no	1	face, neck ,trunk
41	Nakamura, Yoshitaka, Akemi Takemoto, and Masahiko Muto. “Acute Generalized Exanthematous Pustulosis Due to Etodolac in a Patient with an Iliopsoas Muscle Abscess.” Acta Dermato-Venereologica 91, no. 5 (September 2011): 589–90. https://doi.org/10.2340/00015555-1116.	10.2340/00015555-1116	case report	1	Japan	Japanese	man	70	>=65		etodolac	M01AB08	1	etodolac	M01AB08	1	osteoarthritis	osteoarthritis	rheumatic disease	rheumatic/musculoskeletal disease and immune-mediated disease (total)	yes	prednisolone;difluprednate	H02AB06;D07AC19	yes	no	yes	no	no	no	5	neck, both antecubital fossae, extremities, trunk
42	Ghoshal, Loknath, Saumen Nandi, Aritra Sarkar, and Sudip Das. “Acute Generalized Exanthematous Pustulosis Due to Meropenem: An Unusual Side Effect of a Commonly Used Drug.” Indian Dermatology Online Journal 6, no. 6 (2015): 446–48. https://doi.org/10.4103/2229-5178.169711.	10.4103/2229-5178.169711	case report	1	India		man	11	<12		meropenem	J01DH02	1	meropenem	J01DH02	1	chest infection	chest infection	infection respiratory	infection	no	dexamethasone	H02AB02	yes	yes	yes	no	no	no	1	face, trunk, extermities
43	Crespo, J., A. Lainez-Nuez, C. Cuevas-Bravo, P. Tornero, A. Mateos-Mayo, P. Rojas-Pérez-Ezquerra, and B. Noguerado-Mellado. “Acute Generalized Exanthematous Pustulosis Due to Teicoplanin.” Journal of Investigational Allergology & Clinical Immunology 30, no. 4 (2020): 303–4. https://doi.org/10.18176/jiaci.0501.	10.18176/jiaci.0501	case report	1	Spain		woman	60	40-64		gentamicin;clindamycin;meropenem;teicoplanin;paracetamol;metamizole sodium	J01GB03;J01FF01;J01DH02;J01XA02;N02BE01;N02BB02	6	teicoplanin	J01XA02	1	surgery	surgery	recent surgery	other	yes	fluconazole;corticosteroids for systemic use, plain;corticosteroids, dermatological preparations;antihistamines for systemic use;ciclosporin	J02AC01;H02A;D07;R06A;L04AD01	yes	no	yes	no	no	no	7	trunk, axillary, inguinal folds
44	Ross, Casey L., Alina Shevchenko, Nicholas K. Mollanazar, Sylvia Hsu, and Kiran Motaparthi. “Acute Generalized Exanthematous Pustulosis Due to Terbinafine.” Dermatologic Therapy 31, no. 4 (July 2018): e12617. https://doi.org/10.1111/dth.12617.	10.1111/dth.12617	case report	1	USA		woman	59	40-64	african american	terbinafine	D01BA02	1	terbinafine	D01BA02	1	tinea cruris	tinea cruris	skin disease, tinea cruris	skin disease	no	prednisone	H02AB07	yes	no		no	no	no	2	neck, axilla, chest, trunk, and extremities
45	Izquierdo, J. H., F. Bonilla-Abadía, C. D. Ochoa, A. Agualimpia, G. J. Tobón, and C. A. Cañas. “Acute Generalized Exanthematous Pustulosis Due to Tocilizumab in a Rheumatoid Arthritis Patient.” Case Reports in Rheumatology 2012 (2012): 517424. https://doi.org/10.1155/2012/517424.	10.1155/2012/517424	case report	1	Colombia		woman	46	40-64		prednisolone;hydroxychloroquine;methotrexate;leflunomide;etanercept;tocilizumab	H02AB06;P01BA02;L04AX03;L04AA13;L04AB01;L04AC07	6	tocilizumab	L04AC07	1	rheumatoid arthritis	rheumatoid arthritis	rheumatic disease	rheumatic/musculoskeletal disease and immune-mediated disease (total)	no	prednisolone;corticosteroids, dermatological preparations	H02AB06;D07	no	no		no	no	no	14	trunk, back, abdomen
46	Boccaletti, Valeria, Chiara Cortelazzi, Carolina Fantini, Elena Tognetti, Giuseppe Fabrizi, Calogero Pagliarello, and Sergio Di Nuzzo. “Acute Generalized Exanthematous Pustulosis Following Paracetamol Ingestion in a Child.” Pediatric Allergy and Immunology: Official Publication of the European Society of Pediatric Allergy and Immunology 26, no. 4 (June 2015): 391–92. https://doi.org/10.1111/pai.1…	10.1111/pai.12386	case report	1	Italy	Philippino	man	5	<12		paracetamol	N02BE01	1	paracetamol	N02BE01	1	fever, sore throat	fever, sore throat	fever; repiratory disease, sore throat	fever; respiratory disease	yes	ampicillin and beta-lactamase inhibitor;emollients and protectives	J01CR01;D02A	yes	no	yes	no	no	no	4	trunk, arms, legs
47	Fu, Lisa W, Amanda Jagdis, and Jason K Lee. “Acute Generalized Exanthematous Pustulosis from Imatinib.” Allergy, Asthma, and Clinical Immunology : Official Journal of the Canadian Society of Allergy and Clinical Immunology 10, no. Suppl 2 (December 18, 2014): A9. https://doi.org/10.1186/1710-1492-10-S2-A9.	10.1186/1710-1492-10-S2-A9	case report	1	Canada		woman	71	>=65		imatinib	L01EA01	1	imatinib	L01EA01	1	chronic myeloid leukaemia	chronic myeloid leukaemia	cancer	cancer	no	prednisone	H02AB07	yes	no		no	no	no	60	face, extermities
48	Kaneko, Shuya, Masaki Shimizu, Hitoshi Irabu, and Akihiro Yachie. “Acute Generalized Exanthematous Pustulosis in a Child with Fasciitis.” Pediatrics International: Official Journal of the Japan Pediatric Society 61, no. 9 (September 2019): 938. https://doi.org/10.1111/ped.13967.	10.1111/ped.13967	case report	1	Japan		woman	4	<12		ampicillin, combinations;clindamycin	J01CA51;J01FF01	2	ampicillin, combinations	J01CA51	1	fasciitis	fasciitis	other	other	yes	prednisolone	H02AB06	yes	no	yes	no	no	no	8	face, trunk, extermities
49	Lee, Un Ha, Jung Hun Yang, Jung Chul Choi, and Duk Kyu Chun. “Acute Generalized Exanthematous Pustulosis in a Six-Year-Old Boy.” The Journal of Dermatology 31, no. 6 (June 2004): 497–99. https://doi.org/10.1111/j.1346-8138.2004.tb00541.x.	10.1111/j.1346-8138.2004.tb00541.x	case report	1	South Korea		man	6	<12		ribavirin;mequitazine;hydroxyzine	J05AP01;R06AD07;N05BB01	3	ribavirin;mequitazine;hydroxyzine	J05AP01;R06AD07;N05BB01	3	rhinorrhea	rhinorrhea	respiratory disease, rhinorrhea	respiratory disease	no	paracetamol;prednicarbate	N02BE01;D07AC18	yes	no	yes	no	no	no	3	face, trunk, extermities
50	Ersoy, Sibel, Amy S. Paller, and Anthony J. Mancini. “Acute Generalized Exanthematous Pustulosis in Children.” Archives of Dermatology 140, no. 9 (September 2004): 1172–73. https://doi.org/10.1001/archderm.140.9.1172.	10.1001/archderm.140.9.1172	case series	2	USA		unknown	1	<12		measles, combinations with mumps and rubella, live attenuated;pertussis, purified antigen, combinations with toxoids;pneumococcus, purified polysaccharides antigen	J07BD52;J07AJ52;J07AL01	3	measles, combinations with mumps and rubella, live attenuated;pertussis, purified antigen, combinations with toxoids;pneumococcus, purified polysaccharides antigen	J07BD52;J07AJ52;J07AL01	3	MMR vaccine, DPT vaccine, pneumococcal vaccine	missing/unknown	missing/unknown	missing/unknown	no	hydroxyzine	N05BB01				no	no	no	2
51	Ersoy, Sibel, Amy S. Paller, and Anthony J. Mancini. “Acute Generalized Exanthematous Pustulosis in Children.” Archives of Dermatology 140, no. 9 (September 2004): 1172–73. https://doi.org/10.1001/archderm.140.9.1172.	10.1001/archderm.140.9.1172	case series	2	USA		unknown	13	12-17		vancomycin;labetalol	J01XA01;C07AG01	2	vancomycin;labetalol	J01XA01;C07AG01	2		end stage renal disease	kidney disease	kidney disease	no	cetirizine;triamcinolone	R06AE07;D07AB09				no	no	no	21
52	Lee, S. K., M. S. Kim, and U. H. Lee. “Acute Generalized Exanthematous Pustulosis Induced by a Digestive Enzyme Drug, Festal®.” Clinical and Experimental Dermatology 43, no. 3 (April 2018): 321–23. https://doi.org/10.1111/ced.13372.	10.1111/ced.13372	case report	1	South Korea		woman	26	25-39		enzyme preparations	A09AA	1	enzyme preparations	A09AA	1	gastrointestinal problem	gastrointestinal problem	gastrointestinal disease	gastrointestinal disease	no	corticosteroids for systemic use, plain;corticosteroids, dermatological preparations;antihistamines for systemic use	H02A;D07;R06A	no	no		no	no	no	2	trunk, proximal extermities
53	Altaykan, A., G. Boztepe, G. Erkin, O. Ozkaya, and E. Ozden. “Acute Generalized Exanthematous Pustulosis Induced by Bleomycin and Confirmed by Patch Testing.” The Journal of Dermatological Treatment 15, no. 4 (July 2004): 231–34. https://doi.org/10.1080/09546630410033763.	10.1080/09546630410033763	case report	1	Turkey		man	33	25-39	caucasian	bleomycin;etoposide;cisplatin	L01DC01;L01CB01;L01XA01	3	bleomycin	L01DC01	1	testicular germ cell tumor	testicular germ cell tumor	cancer	cancer	yes	clemastine;prednisolone	R06AA04;H02AB06	yes	no	yes	no	no	no	5	trunk, arms, legs, neck
54	Botelho, L. F. F., F. R. Picosse, M. H. Padilha, N. Michalany, A. Góis, and A. M. Porro. “Acute Generalized Exanthematous Pustulosis Induced by Cefepime: A Case Report.” Case Reports in Dermatology 2, no. 2 (June 1, 2010): 82–87. https://doi.org/10.1159/000314474.	10.1159/000314474	case report	1	Brazil		man	67	>=65		ciprofloxacin;acetylsalicylic acid;furosemide;captopril;carvedilol;clonazepam;cefepime	J01MA02;B01AC06;C03CA01;C09AA01;C07AG02;N03AE01;J01DE01	6	cefepime	J01DE01	1	nosocomial pneumonia	nosocomial pneumonia, ckd, renal failure, hemodialysis, cardiac insufficiency	kidney disease; cardiac event/disease; infection respiratory; kidney disease; kidney disease; kidney disease	kidney disease; cardiac/cardiovascular event/disease; infection	no	None		no	no	yes	no	no	no	5	abdomen, neck, skin folds
55	Sarradin, Victor, Florence Dalenc, Vincent Sibaud, Emilie Tournier, and Henri Roché. “Acute Generalized Exanthematous Pustulosis Induced by Docetaxel and Recurrent With Letrozole: A Case Report.” Clinical Breast Cancer 18, no. 5 (October 2018): e743–46. https://doi.org/10.1016/j.clbc.2018.06.009.	10.1016/j.clbc.2018.06.009	case report	1	France		woman	63	40-64		fluorouracil, combinations;epirubicin;cyclophosphamide;docetaxel	L01BC52;L01DB03;L01AA01;L01CD02	4	docetaxel	L01CD02	1	right-sided breast cancer	right-sided breast cancer, hypertension	cancer; cardiovascular disease, hypertension	cancer; cardiac/cardiovascular event/disease	no	betamethasone;desonide	D07XC01;D07AB08	no	no	yes	no	no	no	18	face, back, buttocks
56	Liquete, Egbert, Syed Ali, Revark Kammo, Moiz Ali, Fadi Alali, Hima Challa, and Farid Fata. “Acute Generalized Exanthematous Pustulosis Induced by Erlotinib (Tarceva) with Superimposed Staphylococcus Aureus Skin Infection in a Pancreatic Cancer Patient: A Case Report.” Case Reports in Oncology 5, no. 2 (May 2012): 253–59. https://doi.org/10.1159/000338806.	10.1159/000338806	case report	1	USA		man	63	40-64		gemcitabine;erlotinib	L01BC05;L01EB02	2	erlotinib	L01EB02	1	pancreatic adenocarcenoma	pancreatic adenocarcenoma	cancer	cancer	no	corticosteroids for systemic use, plain;vancomycin;meropenem	H02A;J01XA01;J01DH02		no	yes	no	no	no	6	face,extermities
57	Kavala, Mukaddes, Ilkin Zindancı, Zafer Türkoglu, Burçe Can, Emek Kocatürk, Serkan Senol, and Filiz Topaloglu. “Acute Generalized Exanthematous Pustulosis Induced by Etanercept: Another Dermatologic Adverse Effect.” Case Reports in Dermatological Medicine 2013 (2013): 601412. https://doi.org/10.1155/2013/601412.	10.1155/2013/601412	case report	1	Turkey		man	29	25-39		psoralens for systemic use;acitretin;corticosteroids, dermatological preparations;methotrexate;etanercept	D05BA;D05BB02;D07;L04AX03;L04AB01	5	etanercept	L04AB01	1	psoriasis	psoriasis	psoriasis	skin disease	no	corticosteroids, dermatological preparations;antihistamines for systemic use	D07;R06A	no	no	yes	no	no	no	1	face, scalp, trunk, limbs
58	Contreras-Steyls, Marisol, Francisco Vílchez-Márquez, Ana Mota, Blanca Moyano, and Enrique Herrera-Ceballos. “Acute Generalized Exanthematous Pustulosis Induced by Gliclazide: A Case Report.” International Journal of Dermatology 52, no. 12 (December 2013): 1591–93. https://doi.org/10.1111/j.1365-4632.2012.05521.x.	10.1111/j.1365-4632.2012.05521.x	case report	1	Spain		woman	78	>=65		gliclazide;gemfibrozil;enalapril	A10BB09;C10AB04;C09AA02	3	gliclazide	A10BB09	1	diabetes	diabetes, hypertension, dyslipidemia	diabetes; dyslipidemia; cardiovascular disease, hypertension	diabetes; cardiac/cardiovascular event/disease	no	None		yes	yes	yes	no	no	no	3	face, upper extermities, trunk, thighs
59	Matsuda-Hirose, Haruna, Yuriko Sho, Tomoko Yamate, Yusuke Nakamura, Kanami Saito, Naoko Takeo, Haruto Nishida, Koji Ishii, Kazumitsu Sugiura, and Yutaka Hatano. “Acute Generalized Exanthematous Pustulosis Induced by Hydroxychloroquine Successfully Treated with Etretinate.” The Journal of Dermatology 47, no. 2 (February 2020): e53–54. https://doi.org/10.1111/1346-8138.15185.	10.1111/1346-8138.15185	case report	1	Japan	japanese	woman	31	25-39		hydroxychloroquine;prednisolone;tacrolimus	P01BA02;H02AB06;L04AD02	3	hydroxychloroquine	P01BA02	1	systemic lupus erythematosus (SLE)	systemic lupus erythematosus (sle)	rheumatic disease, lupus erythematosus	rheumatic/musculoskeletal disease and immune-mediated disease (total)	no	prednisolone;etretinate	H02AB06;D05BB01	yes	no	yes	no	no	no	15	face, back, chest, upper extermities
60	Duman, Hatice, Ilteris Oguz Topal, Emek Kocaturk, Kubra Cure, and Ilknur Mansuroglu. “Acute Generalized Exanthematous Pustulosis Induced by Hydroxychloroquine: A Case with Atypical Clinical Presentation.” Anais Brasileiros De Dermatologia 92, no. 3 (June 2017): 404–6. https://doi.org/10.1590/abd1806-4841.20175561.	10.1590/abd1806-4841.20175561	case report	1	Turkey		woman	42	40-64		hydroxychloroquine;prednisolone	P01BA02;H02AB06	2	hydroxychloroquine	P01BA02	1	rheumatoid arthritis	rheumatoid arthritis	rheumatic disease	rheumatic/musculoskeletal disease and immune-mediated disease (total)	yes	methylprednisolone;dapsone	H02AB04;J04BA02	yes	no	yes	no	no	no	21	entire body
61	Machet, Pauline, Diane Marcé, Youssef Ziyani, Marion Dumont, Hélène Cornillier, Annie-Pierre Jonville-Bera, and Laurent Machet. “Acute Generalized Exanthematous Pustulosis Induced by Iomeprol with Cross-Reactivity to Other Iodinated Contrast Agents and Mild Reactions after Rechallenge with Iopromide and Oral Corticosteroid Premedication.” Contact Dermatitis 81, no. 1 (July 2019): 74–76. https://d…	10.1111/cod.13242	case report	1	France		unknown	88	>=65		iomeprol;furosemide;paracetamol;simvastatin	V08AB10;C03CA01;N02BE01;C10AA01	4	iomeprol	V08AB10	1	radiological examinations preoperatively		missing/unknown	missing/unknown	yes	prednisone	H02AB07	yes	no	yes	no	no	no	6	face, axillary folds, trunk
62	Bostan, Ecem, Huseyin Berk Yalcin, Neslihan Akdogan, Deniz Ates Ozdemir, and Aysen Karaduman. “Acute Generalized Exanthematous Pustulosis Induced by Iron Carboxymaltose Infusion: A Case Report.” Dermatologic Therapy 33, no. 3 (May 2020): e13445. https://doi.org/10.1111/dth.13445.	10.1111/dth.13445	case report	1	Turkey		man	69	>=65		Iron, parenteral preparations	B03AC	1	Iron, parenteral preparations	B03AC	1	low hemoglobin due to gastrointestinal bleeding	gastrointestinal bleeding, dm type 2, coronary artery disease	gastrointestinal disease; cardiac event/disease; diabetes	gastrointestinal disease; cardiac/cardiovascular event/disease; diabetes	no	prednisolone;mometasone	H02AB06;D07AC13	yes	no	yes	no	no	no	2	back, abdomen, glutea, thighs
63	Heinzerling, Lucie M., Werner Pichler, and Mark D. Anliker. “Acute Generalized Exanthematous Pustulosis Induced by Methylphenidate: A New Adverse Effect.” Archives of Dermatology 147, no. 7 (July 2011): 872–73. https://doi.org/10.1001/archdermatol.2011.179.	10.1001/archdermatol.2011.179	case report	1	Germany		man	9	<12		methylphenidate	N06BA04	1	methylphenidate	N06BA04	1	attention deficit hyperactivity disorder (ADHD)	attention deficit hyperactivity disorder (ADHD)	neurological disease, androgenic alopecia	neurological disease	no	prednisone;corticosteroids, dermatological preparations	H02AB07;D07	yes	no		no	no	no	42	neck, groin
64	Chen, Xi, Yuan-Meng Yang, Bo Li, Xiang-Qian Li, Cheng Zhou, Jiang Jin, Lin Cai, Jian-Zhong Zhang, and Zhang-Lei Mu. “Acute Generalized Exanthematous Pustulosis Induced by Mycophenolate Mofetil: A Case Complicated with Pemphigus Foliaceus.” Chinese Medical Journal 133, no. 5 (March 5, 2020): 629–30. https://doi.org/10.1097/CM9.0000000000000671.	10.1097/CM9.0000000000000671	case report	1	China		woman	46	40-64		prednisone;mycophenolic acid	H02AB07;L04AA06	2	mycophenolic acid	L04AA06	1	pemphigus foliaceus	pemphigus foliaceus	skin, pemphigus foliaceus	skin disease	no	paracetamol;prednisone	N02BE01;H02AB07	yes	no		no	no	no	1	wrists, limbs
65	Gammoudi, Rima, Chaker Ben Salem, Lobna Boussofara, Neyla Fathallah, Nejet Ghariani, Raoudha Slim, Badreddine Sriha, Colandane Belajouza, Rafiaa Nouira, and Mohamed Denguezli. “Acute Generalized Exanthematous Pustulosis Induced by Oxacillin Confirmed by Patch Testing.” Contact Dermatitis 79, no. 2 (August 2018): 108–10. https://doi.org/10.1111/cod.13005.	10.1111/cod.13005	case report	1	Tunisia		woman	32	25-39		oxacillin;triaprofenic acid;corticosteroids, dermatological preparations	J01CF04;M01AE11;D07	2	oxacillin	J01CF04	1	acute otitis	acute otitis, history of gpp	infection oropharyngeal; psoriasis	infection; skin disease	yes	corticosteroids for systemic use, plain	H02A	yes	no		no	no	no	2
66	Mameli, Chiara, Gianluca Tadini, Dario Cattaneo, Chiara Cerini, and Gian Vincenzo Zuccotti. “Acute Generalized Exanthematous Pustulosis Induced by Paroxetine in an Adolescent Girl.” Acta Dermato-Venereologica 93, no. 6 (November 2013): 733–34. https://doi.org/10.2340/00015555-1559.	10.2340/00015555-1559	case report	1	Italy		woman	16	12-17		paroxetine	N06AB05	1	paroxetine	N06AB05	1	anorexia nervosa	anorexia nervosa	neurological disease, anorexia nervosa	anorexia/eating disorder	no	prednisone	H02AB07		no		no	no	no	12	neck, face, extermities, trunk
67	Cherif, Y., Moez Jallouli, M. Mseddi, H. Turki, and Z. Bahloul. “Acute Generalized Exanthematous Pustulosis Induced by Piroxicam: A Case Report.” Indian Journal of Pharmacology 46, no. 2 (April 2014): 232–33. https://doi.org/10.4103/0253-7613.129332.	10.4103/0253-7613.129332	case report	1	Tunisia		woman	61	40-64		captopril;indapamide;nifedipine;glibenclamide;glimepride;simvastatin;piroxicam	C09AA01;C03BA11;C08CA05;A10BB01;A10BB12;C10AA01;M01AC01	7	piroxicam	M01AC01	1	renal colic	renal colic, htn, dm	kidney disease; diabetes; cardiovascular disease, hypertension	kidney disease; diabetes; cardiac/cardiovascular event/disease	no	None			no		no	no	no	4
68	Blanes Martínez, Mar, Juan Francisco Silvestre Salvador, Gloria Vergara Aguilera, Isabel Betlloch Mas, and Jose Carlos Pascual Ramírez. “Acute Generalized Exanthematous Pustulosis Induced by Ranitidine Hydrochloride.” Contact Dermatitis 49, no. 1 (July 2003): 47. https://doi.org/10.1111/j.0105-1873.2003.0120g.x.	10.1111/j.0105-1873.2003.0120g.x	case report	1	Spain		man	53	40-64		ranitidine;atorvastatin;clopidogrel	A02BA02;C10AA05;B01AC04	3	ranitidine	A02BA02	1		dyslipidemia	dyslipidemia	cardiac/cardiovascular event/disease	yes	None			no	yes	no	no	no	10	trunk, extermities
69	Lombardo, Maurizio, Michele Cerati, and Alberto Pazzaglia. “Acute Generalized Exanthematous Pustulosis Induced by Terbinafine.” Journal of the American Academy of Dermatology 49, no. 1 (July 2003): 158–59. https://doi.org/10.1067/mjd.2003.59.	10.1067/mjd.2003.59	case report	1	Italy		woman	74	>=65		terbinafine	D01BA02	1	terbinafine	D01BA02	1	tinea cruris	tinea cruris	skin disease, tinea cruris	skin disease	yes	methylprednisolone	H02AB04	yes	yes	yes	no	no	no	5	entire body
70	Beltraminelli, H. S., M. Lerch, A. Arnold, A. J. Bircher, and P. Haeusermann. “Acute Generalized Exanthematous Pustulosis Induced by the Antifungal Terbinafine: Case Report and Review of the Literature.” The British Journal of Dermatology 152, no. 4 (April 2005): 780–83. https://doi.org/10.1111/j.1365-2133.2005.06393.x.	10.1111/j.1365-2133.2005.06393.x	case report	1	Switzerland		man	68	>=65		terbinafine;pantoprazole	D01BA02;A02BC02	2	terbinafine	D01BA02	1	onychomycosis	onychomycosis	infection	infection	yes	corticosteroids, dermatological preparations	D07	yes	no		no	no	no	20	face, extermities
71	Juan, Wei-Hsin, Li-Cheng Yang, and Hong-Shang Hong. “Acute Generalized Exanthematous Pustulosis Induced by Topical Lindane.” Dermatology (Basel, Switzerland) 209, no. 3 (2004): 239–40. https://doi.org/10.1159/000079899.	10.1159/000079899	case report	1	China		man	10	<12		lindane	P03AB02	1	lindane	P03AB02	1	scabies	scabies	skin disease, scabies	skin disease	no	triamcinolone;paracetamol	D07AB09;N02BE01	yes	no		no	no	no	0.5	neck, trunk, axillae,arms, thighs
72	Ghazawi, Feras M., Sophia Colantonio, Scott Bradshaw, Julie Lacroix, and Melanie Pratt. “Acute Generalized Exanthematous Pustulosis Induced by Topical Morphine and Confirmed by Patch Testing.” Dermatitis: Contact, Atopic, Occupational, Drug 31, no. 3 (June 2020): e22–23. https://doi.org/10.1097/DER.0000000000000573.	10.1097/DER.0000000000000573	case report	1	Canada		woman	72	>=65		lidocaine, combinations;morphine	N01BB52;N02AA01	2	morphine	N02AA01	1	back pain	back pain	musculoskeletal pain	rheumatic/musculoskeletal disease and immune-mediated disease (total)	yes	prednisone	H02AB07	yes	no		no	no	no	10
73	Bluestein, S., and L. Morris. “Acute Generalized Exanthematous Pustulosis Mimicking Toxic Shock Syndrome.” Annals of Allergy, Asthma & Immunology 123, no. 5 (November 1, 2019): S80. https://doi.org/10.1016/j.anai.2019.08.129.	10.1016/j.anai.2019.08.129	case report	1	USA		man	12	12-17		cefazolin;vancomycin	J01DB04;J01XA01	2	cefazolin;vancomycin	J01DB04;J01XA01	2	axillary abcess	axillary abcess	abcess	abcess/cyst	no	corticosteroids for systemic use, plain	H02A	yes	yes	yes	no	no	no	1	neck,axilla
74	Wu, Chieh-Shan, Wen-Yu Chang, Cheng-Che E. Lan, Gwo-Shing Chen, and Hsiu-Hui Chiu. “Acute Generalized Exanthematous Pustulosis Possibly Induced by Acarbose.” International Journal of Dermatology 47, no. 12 (December 2008): 1313–15. https://doi.org/10.1111/j.1365-4632.2008.03668.x.	10.1111/j.1365-4632.2008.03668.x	case report	1	China		woman	38	25-39		acarbose;caffeine;phenylpropanolamine;gemfibrozil;flurbiprofen	A10BF01;N06BC01;R01BA01;C10AB04;M01AE09	5	acarbose	A10BF01	1	weight control	weight control	weight control	other	no	corticosteroids for systemic use, plain;antihistamines for systemic use	H02A;R06A	yes	no	yes	no	no	no	1	face, upper extermities, trunk, thighs
75	Kubin, Minna E., Päivi Jackson, and Riitta Riekki. “Acute Generalized Exanthematous Pustulosis Secondary to Acyclovir Confirmed by Positive Patch Testing.” Acta Dermato-Venereologica 96, no. 6 (August 23, 2016): 860–61. https://doi.org/10.2340/00015555-2352.	10.2340/00015555-2352	case report	1	Finland		woman	44	40-64		aciclovir;aciclovir	J05AB01;D06BB03	2	aciclovir	J05AB01	1	labial herpes	labial herpes	infection	infection	yes	cefalexin;corticosteroids, dermatological preparations	J01DB01;D07	yes	no	yes	no	no	no	1	trunk, upper and lower limbs
76	Levy, Zachary David, Megan Slowey, and Michael Schulder. “Acute Generalized Exanthematous Pustulosis Secondary to Levetiracetam and Valproic Acid Use.” The American Journal of Emergency Medicine 35, no. 7 (July 2017): 1036.e1-1036.e2. https://doi.org/10.1016/j.ajem.2017.02.017.	10.1016/j.ajem.2017.02.017	case report	1	USA		woman	73	>=65		levetiracetam;valproic acid	N03AX14;N03AG01	2	levetiracetam;valproic acid	N03AX14;N03AG01	2	postoperative seizure	postoperative seizure, recent surgery	recent surgery; recent surgery	other	no	vancomycin;aztreonam;hydrocortisone;hydrocortisone	J01XA01;J01DF01;D07AA02;H02AB09;D07AB09;D07AC04	yes	no	yes	no	no	no	5	back, scalp, face, chest, abdomen
77	Moreno-Arrones, Oscar M., Rosario Carrillo-Gijon, Elena Sendagorta, and Luis Rios-Buceta. “Acute Generalized Exanthematous Pustulosis Simulating Stevens-Johnson Syndrome/Toxic Epidermal Necrolysis Associated with the Use of Vismodegib.” JAAD Case Reports 4, no. 2 (March 2018): 123–25. https://doi.org/10.1016/j.jdcr.2017.08.001.	10.1016/j.jdcr.2017.08.001	case report	1	Spain		woman	90	>=65		vismodegib;indapamide;oxycodone	L01XJ01;C03BA11;N02AA05	3	vismodegib	L01XJ01	1	basal cell carcinoma (BCC)	basal cell carcinoma (bcc), hypertension, igg monoclonal gammopathy, osteoarthritis, chronic kidney disease	cancer; monoclonal gammopathy; kidney disease; rheumatic disease; cardiovascular disease, hypertension; cardiovascular disease, hypertension	cancer; other; kidney disease; rheumatic/musculoskeletal disease and immune-mediated disease (total); cardiac/cardiovascular event/disease; cardiac/cardiovascular event/disease	no	ciclosporin	L04AD01	yes	no	yes	no	no	no	8	head, folds, trunk
78	Henning, Mattias A., Morten S. Opstrup, and Elisabeth H. Taudorf. “Acute Generalized Exanthematous Pustulosis to Amoxicillin.” Dermatitis: Contact, Atopic, Occupational, Drug 30, no. 4 (August 2019): 274–75. https://doi.org/10.1097/DER.0000000000000502.	10.1097/DER.0000000000000502	case report	1	Denmark		man	52	40-64		amoxicillin and beta-lactamase inhibitor	J01CR02	1	amoxicillin	J01CA04	1	sinusitis	sinusitis	respiratory disease, sinusits	respiratory disease	yes	prednisolone;corticosteroids, dermatological preparations	H02AB06;D07		no		no	no	no	8	chest, face, neck, legs
79	Robustelli Test, E., P. Vezzoli, A. Carugno, F. Raponi, A. Gianatti, F. Rongioletti, and P. Sena. “Acute Generalized Exanthematous Pustulosis with Erythema Multiforme-like Lesions Induced by Hydroxychloroquine in a Woman with Coronavirus Disease 2019 (COVID-19).” Journal of the European Academy of Dermatology and Venereology: JEADV 34, no. 9 (September 2020): e457–59. https://doi.org/10.1111/jdv.…	10.1111/jdv.16613	case report	1	Italy		woman	70	>=65		lopinavir and ritonavir;hydroxychloroquine	J05AR10;P01BA02	2	hydroxychloroquine	P01BA02	1	SARS-CoV-2 pneumonia	sars-cov-2 pneumonia	infection respiratory	infection	no	prednisone	H02AB07		no		no	no	no	13	face, trunk, upper limbs
80	Distel, C., M.L. Bollea Garlatti, A.C. Torre, and J. Riganti. “Acute Generalized Exanthematous Pustulosis with Features Mimicking Toxic Epidermal Necrolysis Secondary to Amiodarone.” Anais Brasileiros de Dermatologia 95, no. 4 (2020): 540–42. https://doi.org/10.1016/j.abd.2019.11.010.	10.1016/j.abd.2019.11.010	case report	1	China		woman	69	>=65		bisoprolol;amiodarone	C07AB07;C01BD01	2	amiodarone	C01BD01	1	arrhythmia	arrhythmia	cardiac event/disease	cardiac/cardiovascular event/disease	no	meprednisone	H02AB15	yes	yes	yes	no	no	no	1	axillae, groin, thighs
81	Rosen, Allison, Joseph C. Del Paggio, Barry Chan, Suzan Abu-Abed, Matthew Rawls, and Anne K. Ellis. “Acute Generalized Exanthematous Pustulosis with Multisystem Manifestations: Pinpoint Pustules and Purulent Lakes.” Annals of Allergy, Asthma & Immunology: Official Publication of the American College of Allergy, Asthma, & Immunology 120, no. 1 (January 2018): 92–94. https://doi.org/10.1016/j.anai.…	10.1016/j.anai.2017.09.077	case report	1	Canada		woman	66	>=65	caucasian	vancomycin;piperacillin and beta-lactamase inhibitor	J01XA01;J01CA12	2	piperacillin and beta-lactamase inhibitor	J01CA12	1	leg cellulitis	leg cellulitis, morbid obesity, paraplegia, hypertension, diabetes, congestive heart failure	cardiovascular disease, hypertension; obesity; cellulitis; cardiac event/disease; musculoskeletal disease; musculoskeletal disease; diabetes	cardiac/cardiovascular event/disease; other; rheumatic/musculoskeletal disease and immune-mediated disease (total); diabetes	no	methylprednisolone;betamethasone	H02AB04;D07AC01	yes	yes	yes	no	no	no	3	diffused
82	Thédenat, B., F. Loche, B. Albes, M. C. Marguery, and J. Bazex. “Acute Generalized Exanthematous Pustulosis with Photodistribution Pattern Induced by Sertraline.” Dermatology (Basel, Switzerland) 203, no. 1 (2001): 87–88. https://doi.org/10.1159/000051717.	10.1159/000051717	case report	1	France		man	77	>=65		amiodarone;acenocoumarol;spironolactone;furosemide;colestyramine;metformin;sertraline	C01BD01;B01AA07;C03DA01;C03CA01;C10AC01;A10BA02;N06AB06	7	sertraline	N06AB06	1	depression	depression, heart failure, diabetes	diabetes; neurological disease, depression; cardiac event/disease	diabetes; neurological disease; cardiac/cardiovascular event/disease	no	None		yes	no	yes	no	no	no	6	face, trunk, hands, arms, thighs, legs
83	Leclair, Marc-André, Bruno Maynard, and Catherine St-Pierre. “Acute Generalized Exanthematous Pustulosis with Severe Organ Dysfunction.” CMAJ: Canadian Medical Association Journal = Journal de l’Association Medicale Canadienne 181, no. 6–7 (September 15, 2009): 393–96. https://doi.org/10.1503/cmaj.090137.	10.1503/cmaj.090137	case report	1	Canada		man	53	40-64		cefprozil	J01DC10	1	cefprozil	J01DC10	1	necrotic crust due to spider bite	necrotic crust, recent spider bite, history of herpes-zoster	recent spider bite; infection; skin disease, necrotic crust	recent bite dog/spider/tick; infection; skin disease	no	famciclovir;piperacillin and beta-lactamase inhibitor;moxifloxacin	J05AB09;J01CR05;J01MA14	yes	yes	yes	no	no	no	0.5	generalized rash
84	Pakdeethai, Janthorn, Sue-Ann Ho, Derrick Aw, and Kong Bing Tan. “Acute Generalized Exanthematous Pustulosis-like, Folliculitic Drug Reaction Pattern Caused by Celecoxib.” Dermatologic Therapy 24, no. 5 (October 2011): 505–7. https://doi.org/10.1111/j.1529-8019.2012.01474.x.	10.1111/j.1529-8019.2012.01474.x	case report	1	Singapore	Malay	man	50	40-64		celecoxib	M01AH01	1	celecoxib	M01AH01	1	prolapsed intervertebral disk	prolapsed intervertebral disk	musculoskeletal disease	rheumatic/musculoskeletal disease and immune-mediated disease (total)	no	corticosteroids for systemic use, plain;antibacterials for systemic use	H02A;J01	yes	no	yes	no	hyperpgmentation	no	10	entire body
85	Bahuguna, Amit. “Acute Generalized Exanthematous Pustulosis: A Rare Side Effect of a Common over-the-Counter Drug, Acetylsalicylic Acid.” Indian Dermatology Online Journal 4, no. 3 (July 2013): 231–33. https://doi.org/10.4103/2229-5178.115529.	10.4103/2229-5178.115529	case report	1	India		man	48	40-64		acetylsalicylic acid	N02BA01	1	acetylsalicylic acid	N02BA01	1	headache		missing/unknown	missing/unknown	no	corticosteroids for systemic use, plain	H02A	yes	no		no	no	no	0.5	neck, shoulder, upper trunk
86	Basnet, Sijan, Rashmi Dhital, and Biswaraj Tharu. “Acute Generalized Exanthematous Pustulosis: A Rare Side Effect of Clindamycin.” Journal of Community Hospital Internal Medicine Perspectives 9, no. 3 (2019): 285–86. https://doi.org/10.1080/20009666.2019.1601057.	10.1080/20009666.2019.1601057	case report	1	USA		woman	71	>=65		clindamycin;hydrochlorothiazide;meloxicam;omeprazole;simvastatin;alprazolam	J01FF01;C03AA03;M01AC06;A02BC01;C10AA01;N05BA12	6	clindamycin	J01FF01	1	tooth infection	tooth infection, hypertension, dyslipidemia	cardiovascular disease, hypertension; infection; dyslipidemia	cardiac/cardiovascular event/disease; infection	no	prednisone	H02AB07	no	no	no	no	no	no	8	neck, chest, arms
87	Gordon, Jeffrey. “Acute Generalized Exanthematous Pustulosis: An Uncommon Cause of Fever and Rash.” The American Journal of Emergency Medicine 34, no. 3 (March 2016): 681.e1-2. https://doi.org/10.1016/j.ajem.2015.06.063.	10.1016/j.ajem.2015.06.063	case report	1	USA		man	53	40-64		sulfamethoxazole and trimethoprim;clindamycin	J01EE01;J01FF01	2	sulfamethoxazole and trimethoprim;clindamycin	J01EE01;J01FF01	2	MRSA infection post surgery	mrsa infection post surgery, recent surgery, history of psoriasis	recent surgery; infection; psoriasis	other; infection; skin disease	no	vancomycin	J01XA01	yes	yes	yes	no	no	no	3	face, neck, chest, back, trunk, extermities
88	De Cruz, Ryan, John Ferguson, Jamie S. Wee, and Victoria Akhras. “Acute Localised Exanthematous Pustulosis (ALEP) Induced by Clindamycin in Pregnancy.” The Australasian Journal of Dermatology 56, no. 3 (August 2015): e55-58. https://doi.org/10.1111/ajd.12135.	10.1111/ajd.12135	case report	1	UK		woman	34	25-39		clindamycin;paracetamol;progesterone	J01FF01;N02BE01;G03DA04	3	clindamycin	J01FF01	1	prophylactic post cervical procedure	pregnancy	pregnancy/labour	pregnancy/labour	no	None		no	no		no	no	no	3	right breast
89	Hopkins, Zachary, Alice Frigerio, and Jennie T. Clarke. “Acute Localized Exanthematous Pustulosis (ALEP) Caused by Lamotrigine.” JAAD Case Reports 4, no. 7 (August 2018): 645–47. https://doi.org/10.1016/j.jdcr.2018.03.017.	10.1016/j.jdcr.2018.03.017	case report	1	USA		woman	39	25-39		lamotrigine;venlafaxine;propranolol;gabapentin;trazodone;acetazolamide;sumatriptan;lisinopril;diclofenac;ondansetron	N03AX09;N06AX16;C07AA05;N03AX12;N06AX05;S01EC01;N02CC01;C09AA03;M01AB05;A04AA01	10	lamotrigine	N03AX09	1	after psychiatric hospitalization	after psychiatric hospitalization, intracranialhypertension, severe depression	neurological disease; cardiovascular disease, hypertension; neurological disease, depression	neurological disease; cardiac/cardiovascular event/disease	no	None		no	no	yes	no	no	no	14	face
90	Villani, Alessia, Antonello Baldo, Gaia De Fata Salvatores, Vincenzo Desiato, Fabio Ayala, and Carlo Donadio. “Acute Localized Exanthematous Pustulosis (ALEP): Review of Literature with Report of Case Caused by Amoxicillin-Clavulanic Acid.” Dermatology and Therapy 7, no. 4 (December 2017): 563–70. https://doi.org/10.1007/s13555-017-0206-1.	10.1007/s13555-017-0206-1	case report	1	Italy		woman	35	25-39		amoxicillin and beta-lactamase inhibitor	J01CR02	1	amoxicillin and beta-lactamase inhibitor	J01CR02	1	pharyngotonsillitis	pharyngotonsillitis	gastrointestinal disease	gastrointestinal disease	yes	prednisone	H02AB07	yes	no	yes	no	hyperpgmentation	no	3	face, neck, trunk
91	Qu, Yan-Jing, Shu-Bin Jin, Xiang-Chun Han, and Li-Qiang Zheng. “Acute Localized Exanthematous Pustulosis Caused by Cefoperazone and Sodium Sulbactam.” Anais Brasileiros De Dermatologia 91, no. 6 (December 2016): 808–10. https://doi.org/10.1590/abd1806-4841.20165182.	10.1590/abd1806-4841.20165182	case report	1	China		woman	72	>=65		cefoperazone;sulbactam;enalapril	J01DD12;J01CG01;C09AA02	3	cefoperazone;sulbactam	J01DD12;J01CG01	2	pneumonia	pneumonia, hypertension	cardiovascular disease, hypertension; infection respiratory	cardiac/cardiovascular event/disease; infection	no	fusidic acid	D06AX01	yes	yes	yes	no	punctiform pigmentation	no	2	face
92	Gómez Torrijos, E., M. P. Cortina de la Calle, Y. Méndez Díaz, L. Moreno Lozano, A. Extremera Ortega, P. A. Galindo Bonilla, T. Alfaya Arias, and R. García Rodríguez. “Acute Localized Exanthematous Pustulosis Due to Bemiparin.” Journal of Investigational Allergology & Clinical Immunology 27, no. 5 (2017): 328–29. https://doi.org/10.18176/jiaci.0181.	10.18176/jiaci.0181	case report	1	Spain		woman	65	>=65		bemiparin;cefazolin;metamizole sodium	B01AB12;J01DB04;N02BB02	3	bemiparin	B01AB12	1	post operative use	recent surgery	recent surgery	other	yes	prednisone;prednicarbate	H02AB07;D07AC18		no	yes	no	no	no	1	abdomen, palms
93	Kostaki, M., D. Polydorou, E. Adamou, V. Chasapi, C. Antoniou, and A. Stratigos. “Acute Localized Exanthematous Pustulosis Due to Metronidazole.” Journal of the European Academy of Dermatology and Venereology: JEADV 33, no. 3 (March 2019): e109–11. https://doi.org/10.1111/jdv.15274.	10.1111/jdv.15274	case report	1	Greece		man	78	>=65		mertronidazole	J01XD01	1	mertronidazole	J01XD01	1	rosacea	rosacea, hypertension	skin disease, rosacea; cardiovascular disease, hypertension	skin disease; cardiac/cardiovascular event/disease	yes	methylprednisolone	H02AB04	yes	no		no	no	no	2	face
94	Huilaja, Laura, Matti Kallioinen, Minna Soronen, Riitta Riekki, and Kaisa Tasanen. “Acute Localized Exanthematous Pustulosis on Inguinal Area Secondary to Piperacillin/Tazobactam.” Acta Dermato-Venereologica 94, no. 1 (January 2014): 106–7. https://doi.org/10.2340/00015555-1629.	10.2340/00015555-1629	case report	1	Finland		man	44	40-64		piperacillin and beta-lactamase inhibitor	J01CR05	1	piperacillin and beta-lactamase inhibitor	J01CR05	1	cholelithiasis	cholelithiasis	bladder disease	other	no	betamethasone	H02AB01		no	yes	no	no	no	1	thighs,trunk
95	Sim, Hyun Soo, Jung Eun Seol, Ji Sung Chun, Jong Keun Seo, Deborah Lee, and Ho Suk Sung. “Acute Localized Exanthematous Pustulosis on the Face.” Annals of Dermatology 23, no. Suppl 3 (December 2011): S368-370. https://doi.org/10.5021/ad.2011.23.S3.S368.	10.5021/ad.2011.23.S3.S368	case report	1	South Korea		woman	26	25-39		sulfamethoxazole and trimethoprim;vancomycin;other beta-lactam antibacterials	J01EE01;J01XA01;J01D	3	sulfamethoxazole and trimethoprim;vancomycin;other beta-lactam antibacterials	J01EE01;J01XA01;J01D	3	otitis media	otitis media	infection oropharyngeal	infection	no	methylprednisolone	H02AB04		no		no	hemorrhagic crusts, hyperpigmentation	no	7	face
96	Chaucer, Benjamin, Abriella Stone, Dustin Whelan, Augustus Demanes, and Jacqueline L. Fischer. “AGEP from a Dog Bite Treated with Ibuprofen.” The American Journal of Emergency Medicine 36, no. 10 (October 2018): 1927.e1-1927.e2. https://doi.org/10.1016/j.ajem.2018.06.065.	10.1016/j.ajem.2018.06.065	case report	1	USA		woman	46	40-64		ibuprofen	M01AE01	1	ibuprofen	M01AE01	1	dog bite	recent dog bite	recent dog bite	recent bite dog/spider/tick	no	diphenhydramine;ibuprofen;aciclovir;piperacillin and a beta-lactamase inhibitor	R06AA02;M01AE01;J05AB01;J01CR05	yes	no	yes	no	no	no	1	arms, back, trunk, face
97	Mercogliano, Christopher, Muhammad Khan, Catherine Lin, Elan Mohanty, and Ryan Zimmerman. “AGEP Overlap Induced by Hydroxychloroquine: A Case Report and Literature Review.” Journal of Community Hospital Internal Medicine Perspectives 8, no. 6 (2018): 360–62. https://doi.org/10.1080/20009666.2018.1547089.	10.1080/20009666.2018.1547089	case report	1	USA		woman	71	>=65		hydroxychloroquine	P01BA02	1	hydroxychloroquine	P01BA02	1	rheumatoid arthritis	rheumatoid arthritis	rheumatic disease	rheumatic/musculoskeletal disease and immune-mediated disease (total)	no	corticosteroids for systemic use, plain;antihistamines for systemic use	H02A;R06A		no	yes	no	no	no	14	chest, abdomen, back, shoulders, neck, scalp
98	Ho, Wen-Tsao, Miao-Erh Chang, and Ting-Jui Chen. “An 82-Year-Old Woman Admitted for Intermittent Fever With Skin Pustulosis.” Infectious Diseases in Clinical Practice 24, no. 6 (November 2016): 352–53. https://doi.org/10.1097/IPC.0000000000000439.	10.1097/IPC.0000000000000439	case report	1	China		woman	82	>=65		piperacillin and beta-lactamase inhibitor;teicoplanin	J01CR05;J01XA02	2	piperacillin and beta-lactamase inhibitor;teicoplanin	J01CR05;J01XA02	2	pneumonia	pneumonia, atrial fibrillation, hypertension, coronary artery disease, parkinsonism, dementia, old cerebrovascular accident, reflux esophagitis	neurological disease, dementia; cardiovascular disease, hypertension; infection respiratory; neurological disease, parkinson; cerebral cardiovascular disease; cerebral cardiovascular disease; gastrointestinal disease; cardiac event/disease; cardiac event/disease	neurological disease; cardiac/cardiovascular event/disease; infection; cerebral cardiovascular disease; gastrointestinal disease; gastrointestinal disease	no	None				yes	no	no	no	5	bilateral axillary area
99	Tak, Hasan, Cengiz Koçak, Gülben Sarıcı, Nazlı Dizen Namdar, and Mehtap Kıdır. “An Uncommon Side Effect of Bupropion: A Case of Acute Generalized Exanthematous Pustulosis.” Case Reports in Dermatological Medicine 2015 (2015): 421765. https://doi.org/10.1155/2015/421765.	10.1155/2015/421765	case report	1	Turkey		woman	30	25-39		bupropion	N06AX12	1	bupropion	N06AX12	1	smoking cessation		missing/unknown	missing/unknown	no	methylprednisolone;antihistamines for systemic use;corticosteroids, dermatological preparations	H02AB04;R06A;D07	yes	no		no	no	no	1	face, trunk, legs
100	Ladhari, Chayma, Sana Mokni, Neila Fathallah, Saber Zariaa, Lobna Boussofara, Amina Aounallah, Badreddine Sriha, et al. “An Unusual Photodistributed Acute Generalized Exanthematous Pustulosis Induced by Terbinafine.” Therapie 74, no. 4 (September 2019): 502–4. https://doi.org/10.1016/j.therap.2019.02.004.	10.1016/j.therap.2019.02.004	case report	1	Tunisia		woman	30	25-39		terbinafine	D01BA02	1	terbinafine	D01BA02	1	onycholysis	onycholysis	skin disease, onycholysis	skin disease	no	corticosteroids, dermatological preparations	D07	no	no		no	no	no	14	arms, legs
101	Pettit, Cory, Susan Massick, and Mark Bechtel. “Cannabidiol-Induced Acute Generalized Exanthematous Pustulosis.” Dermatitis: Contact, Atopic, Occupational, Drug 29, no. 6 (December 2018): 345–46. https://doi.org/10.1097/DER.0000000000000422.	10.1097/DER.0000000000000422	case report	1	USA		man	63	40-64		cannabidiol	N03AX24	1	cannabidiol	N03AX24	1	hypertension	hypertension	cardiovascular disease, hypertension	cardiac/cardiovascular event/disease	no	prednisone;triamcinolone	H02AB07;D07AB09		no	yes	no	no	no	2	arms, axillae, legs, buttocks, groin
102	Skalli, Saadia, Pierre Barret, Céline Villier, and Jean-François Bussières. “Carbamazepine-Induced Acute Generalized Exanthematous Pustulosis: A Case Report.” The Journal of Pediatric Pharmacology and Therapeutics : JPPT 16, no. 1 (2011): 61–65.	10.5863/1551-6776-16.1.61	case report	1	Canada		man	15	12-17		levothyroxine;hydrocortisone;acetylsalicylic acid;carbamazepine;somatropin;insulins and analogues	H03AA01;H02AB09;B01AC06;N03AF01;H01AC01;A10A	6	carbamazepine	N03AF01	1	generalized epilepsy	generalized epilepsy, pinealoblastoma, secondary panhypothyroidism, dm type 2, cerebral vasculitits	cerebral cardiovascular disease; neurological disease, epilepsy; hormonal disease, hypothyroidism; diabetes; cancer; cancer	cerebral cardiovascular disease; neurological disease; hormonal disease; diabetes; cancer; cancer	no	hydrocortisone;diphenhydramine;hydroxyzine	H02AB09;R06AA02;N05BB01		no	yes	no	no	no	44	trunk, skin folds
103	Doğan, Sibel, Arzu Kılıç, Ferda Artüz, and Elçin Kadan. “Case of Erythema Multiforme Associated with Pustules: Coexistence of Erythema Multiforme Minor and Acute Generalized Exanthamatous Pustulosis.” Turkish Journal of Dermatology 13, no. 1 (May 21, 2019): 16–19. https://doi.org/10.4274/tdd.galenos.2015.2513.	10.4274/tdd.galenos.2015.2513	case report	1	Turkey		woman	43	40-64		amoxicillin and beta-lactamase inhibitor;etodolac;acemetacin	J01CR02;M01AB08;M01AB11	3	amoxicillin and beta-lactamase inhibitor;etodolac;acemetacin	J01CR02;M01AB08;M01AB11	3	upper respiratory tract infection	upper respiratory tract infection	infection respiratory	infection	no	hydroxyzine;beclometasone	N05BB01;D07AC15	yes	no	yes	no	no	no	12	abdomen, back, extermities
104	Azad, A., and N. Connelly. “Case of Rifampicin-Induced Acute Generalized Exanthematous Pustulosis.” Internal Medicine Journal 36, no. 9 (September 2006): 619–20. https://doi.org/10.1111/j.1445-5994.2006.01163.x.	10.1111/j.1445-5994.2006.01163.x	case report	1	Australia		woman	79	>=65		vancomycin;rifampicin	J01XA01;J04AB02	2	rifampicin	J04AB02	1	endocarditis	endocarditis	cardiac event/disease	cardiac/cardiovascular event/disease	no	prednisolone	H02AB06	yes	no	yes	no	no	no	2
105	Shindo, Tatsuya, Yoshiyuki Masuda, Yukihiro Imai, Tohru Nagano, and Hiroaki Nishioka. “Case Report: Acute Generalized Exanthematous Pustulosis Caused by Praziquantel.” The American Journal of Tropical Medicine and Hygiene 100, no. 3 (March 2019): 700–702. https://doi.org/10.4269/ajtmh.18-0832.	10.4269/ajtmh.18-0832	case report	1	Japan	Japanese	man	30	25-39		praziquantel	P02BA01	1	praziquantel	P02BA01	1	anthelmentic	anthelmentic	infection, parasite	infection	no	paracetamol;;fexofenadine;loxoprofen;difluprednate;hydrocortisone	N02BE01;R06AX26;none;D07AC19;D07AA02	yes	no	yes	no	no	no	1	face, neck, trunk, extermities
106	DaCunha, Matthew, Sarah Moore, and David Kaplan. “Cephalexin-Induced Acute Generalized Exanthematous Pustulosis.” Dermatology Reports 10, no. 2 (October 1, 2018): 7686. https://doi.org/10.4081/dr.2018.7686.	10.4081/dr.2018.7686	case report	1	USA		woman	35	25-39		cefalexin	J01DB01	1	cefalexin	J01DB01	1	Staph infection	staph infection	infection	infection	no	prednisone;sulfamethoxazole and trimethoprim;mupirocin	H02AB07;J01EE01;D06AX09	yes	no	no	no	no	no
107	Khan, Maham, and Sarah Wakelin. “Cetirizine Induced Acute Generalized Exanthematous Pustulosis Confirmed by Patch Testing.” Contact Dermatitis 82, no. 4 (April 2020): 238–39. https://doi.org/10.1111/cod.13443.	10.1111/cod.13443	case report	1	UK		woman	40	40-64		cetirizine	R06AE07	1	cetirizine	R06AE07	1	Allergic reaction to fruit	food allergic reaction	allergic reaction	other	yes	None					no	no	no	1	torso
108	Aiempanakit, Kumpol, and Benjawan Apinantriyo. “Clindamycin-Induced Acute Generalized Exanthematous Pustulosis: A Case Report.” Medicine 99, no. 21 (May 22, 2020): e20389. https://doi.org/10.1097/MD.0000000000020389.	10.1097/MD.0000000000020389	case report	1	Thailand		woman	30	25-39	asian	clindamycin;paracetamol;codeine;guaifenesin	J01FF01;N02BE01;R05DA04;R05CA03	4	clindamycin	J01FF01	1	acute pharyngitis	acute pharyngitis	infection respiratory	infection	no	dexamethasone;desoximetasone;hydroxyzine;chlorphenamine;fexofenadine;prednisolone	H02AB02;D07AC03;N05BB01;R06AB04;R06AX26	yes	no	yes	no	no	no	2	extermities, trunk
109	Harries, Matthew J., Sister J. McIntyre, and T. P. Kingston. “Co-Amoxiclav-Induced Acute Generalized Exanthematous Pustulosis Confirmed by Patch Testing.” Contact Dermatitis 55, no. 6 (December 2006): 372. https://doi.org/10.1111/j.1600-0536.2006.00929.x.	10.1111/j.1600-0536.2006.00929.x	case report	1	UK		woman	34	25-39		amoxicillin and beta-lactamase inhibitor;diclofenac;enoxaparin;granisetron	J01CR02;M01AB05;B01AB05;A04AA02	4	amoxicillin and beta-lactamase inhibitor	J01CR02	1	prophylaxis for C-section	recent c-section	pregnancy/labour	pregnancy/labour	yes	None		yes	no	yes	no	no	no	2	chest, back, proximal limbs
110	Chen, Chih-Yu, Chien-Ping Chiang, Hsiang-Cheng Chen, Hong-Wei Gao, Wei-Ming Wang, and Chih-Tsung Hung. “Coexisting Mutations in CARD14 and NUDT15 Detected in a Young Female with Azathioprine Hypersensitivity Syndrome Manifested as Acute Generalized Exanthematous Pustulosis.” The Journal of Dermatology 47, no. 4 (April 2020): e109–10. https://doi.org/10.1111/1346-8138.15240.	10.1111/1346-8138.15240	case report	1	China		woman	28	25-39		azathioprine;prednisolone	L04AX01;H02AB06	2	azathioprine	L04AX01	1	vitiligo, rheumatoid arthritis	vitiligo, rheumatoid arthritis	rheumatic disease; skin disease, vitiligo	rheumatic/musculoskeletal disease and immune-mediated disease (total); skin disease	no	betamethasone	H02AB01	yes	no		no	no	no	19	face, trunk, upper limbs
111	Chu, Thomas Waitao, Shu-Hui Wang, Ching-Chi Chi, Cheng-Hsiang Hsiao, and Lin-Hui Su. “Coexisting Staphylococcal Scalded Skin Syndrome and Acute Generalized Exanthematous Pustulosis.” Dermatologica Sinica 32, no. 2 (June 1, 2014): 113–14. https://doi.org/10.1016/j.dsi.2013.04.004.	10.1016/j.dsi.2013.04.004	case report	1	China		man	3	<12		erythromicin;ibuprofen	J01FA01;M01AE01	2	erythromycin	J01FA01	1	neck desquamation, fever, sore throat	neck desquamation, fever, sore throat	fever; repiratory disease, sore throat; skin disease, neck descamation	fever; respiratory disease; skin disease	no	oxacillin;clindamyicin	J01CF04;J01FF01	yes	no	yes	no	no	no	1	neck
112	Murad, Aizuri, and Annette Murphy. “Cutaneous Vasculitis Overlap with Acute Generalised Exanthematous Pustulosis (AGEP).” BMJ Case Reports 2014 (November 17, 2014): bcr2014206362. https://doi.org/10.1136/bcr-2014-206362.	10.1136/bcr-2014-206362	case report	1	Ireland		man	40	40-64		flucloxacillin;clindamycin	J01CF05;J01FF01	2	flucloxacillin	J01CF05	1	infected left knee prosthesis	infected left knee prosthesis	infection	infection	no	methylprednisolone;emollients and protectives	H02AB04;D02A	yes	yes	yes	no	no	no	2	trunk, proximal limbs
113	Schrom, Kory, Alessia Pacifico, Ruzica R. Z. Conic, Paolo D. M. Pigatto, Piergiorgio Malagoli, Aldo Morrone, Renata Finelli, Nicola L. Bragazzi, and Giovanni Damiani. “Dabigatran-Associated Acute Generalized Exanthematous Pustulosis (AGEP) in a Psoriatic Patient Undergoing Ixekizumab and Its Pathogenetic Mechanism.” Dermatologic Therapy 32, no. 5 (September 2019): e13018. https://doi.org/10.1111/…	10.1111/dth.13018	case report	1	Italy		man	49	40-64	caucasian	ixekizumab;procainamide;warfarin;dabigatran etexilate	L04AC13;C01BA02;B01AA03;B01AE07	4	dabigatran etexilate	B01AE07	1	atrial fibrillation	atrial fibrillation, psoriasis, cocaine, alcohol abuse	psoriasis; alcohol/drug abuse; cardiac event/disease; alcohol/drug abuse	skin disease; other; cardiac/cardiovascular event/disease	no	supportive treatment	none				no	no	no	3
114	Wakelin, S. H., and M. P. James. “Diltiazem-Induced Acute Generalised Exanthematous Pustulosis.” Clinical and Experimental Dermatology 20, no. 4 (July 1995): 341–44. https://doi.org/10.1111/j.1365-2230.1995.tb01339.x.	10.1111/j.1365-2230.1995.tb01339.x	case report	1	UK		woman	58	40-64		acetylsalicylic acid;diltiazem;isosorbide mononitrate;insulin and analogues;thyroid hormones	B01AC06;C08DB01;C01DA14;A10A;H03AA	5	diltiazem	C08DB01	1	effort-related angina	effort-related angina, insulin-dependant diabetes, hypothyroidism	cardiac event/disease; diabetes; hormonal disease, hypothyroidism	cardiac/cardiovascular event/disease; diabetes; hormonal disease	yes	tetracosactide;fusidic acid;hydrocortisone;prednisolone;antihistamines for systemic use;emollients and protectives;methotrexate	H01AA02;D06AX01;D07AA02;H02AB06;R06A;D02A;L04AX03	yes	no	yes	no	hyperpgmentation	no	10	trunk, neck
115	Alberto, Chloé, Maria Polina Konstantinou, Catherine Martinage, Eline Casassa, Emilie Tournier, Haleh Bagheri, Vincent Sibaud, et al. “Enzalutamide Induced Acute Generalized Exanthematous Pustulosis.” Journal of Dermatological Case Reports 10, no. 2 (November 13, 2016): 35–38. https://doi.org/10.3315/jdcr.2016.1226.	10.3315/jdcr.2016.1226	case report	1	France		man	62	40-64		degarelix;bicalutamide;docetaxel;enzalutamide;goserelin;prednisolone	L02BX02;L02BB03;L01CD02;L02BB04;L02AE03;H02AB06	6	enzalutamide	L02BB04	1	metastatic prostatic adenocarcinoma	metastatic prostatic adenocarcinoma	cancer	cancer	no	antihistamines for systemic use;betamethasone;prednisolone	R06A;D07AC01;H02AB06	no	yes		no	no	no	10	back, chest, upper extermities
116	Mäkelä, Leeni, and Kaija Lammintausta. “Etoricoxib-Induced Acute Generalized Exanthematous Pustulosis.” Acta Dermato-Venereologica 88, no. 2 (2008): 200–201. https://doi.org/10.2340/00015555-0381.	10.2340/00015555-0381	case report	1	Finland		man	55	40-64		ibuprofen;etoricoxib;tetracycline	M01AE01;M01AH05;J01AA07	3	etoricoxib	M01AH05	1	gout	gout, rosacea	skin disease, rosacea; rheumatic disease	skin disease; rheumatic/musculoskeletal disease and immune-mediated disease (total)	yes	ceftriaxone;clindamycin;methylprednisolone	J01DD04;J01FF01;H02AB04	yes	yes	yes	no	no	no	3	face, body, proximal extermities
117	Bordel Gómez, M. Teresa, Cristina Martín García, Carmen Meseguer Yebra, M. Isabel Zafra Cobo, M. Esther Cardeñoso Álvarez, and Juan Sánchez Estella. “First Case Report of Acute Generalized Exanthematous Pustulosis (AGEP) Caused by Gadolinium Confirmed by Patch Testing.” Contact Dermatitis 78, no. 2 (February 2018): 166–68. https://doi.org/10.1111/cod.12878.	10.1111/cod.12878	case report	1	Spain		woman	53	40-64		olmesartan medoxomil, amlodipine and hydrochlorothiazide;pantoprazole;acetylsalicylic acid;metformin;calcium carbonate;colecalciferol;paramagnetic contrast media	C09DX03;A02BC02;B01AC06;A10BA02;A12AA04;A11CC05;V08CA	7	paramagnetic contrast media	V08CA	1	MRI	cushing's syndrome, dm type 2, osteoporosis, arterial hypertension, cerebrovascular accident	osteoporosis; hormonal disease, cushing's syndrome; cerebral cardiovascular disease; diabetes; cardiovascular disease, hypertension; cardiovascular disease, hypertension	rheumatic/musculoskeletal disease and immune-mediated disease (total); hormonal disease; cerebral cardiovascular disease; diabetes; cardiac/cardiovascular event/disease; cardiac/cardiovascular event/disease	yes	corticosteroids, dermatological preparations	D07	yes	yes	yes	no	no	no	3
118	Zhang, Li, Miaohong Qian, Ling Hong, and Qunxiong Wu. “First Case Report of Acute Generalized Exanthematous Pustulosis (AGEP) Caused by Mifepristone.” Contact Dermatitis 82, no. 3 (March 2020): 177–79. https://doi.org/10.1111/cod.13424.	10.1111/cod.13424	case report	1	China		woman	28	25-39		mifepristone	G03XB01	1	mifepristone	G03XB01	1	cervical ripening for hysteroscopy		missing/unknown	missing/unknown	no	dexamethasone	H02AB02	yes	no	yes	no	no	no	0.25	axilla
119	Reddy, S., N. Bade, S. Hasan, and K. Reddy. “Flutter, Fever, and a Fiery Red Rash: A Case of AGEP Secondary to Diltiazem.” Annals of Allergy, Asthma & Immunology 121, no. 5 (November 1, 2018): S67. https://doi.org/10.1016/j.anai.2018.09.220.	10.1016/j.anai.2018.09.220	case report	1	USA		man	39	25-39		diltiazem	C08DB01	1	diltiazem	C08DB01	1	atrial flutter	atrial flutter, congestive heart failure	gastrointestinal disease; cardiac event/disease	gastrointestinal disease; cardiac/cardiovascular event/disease	no	triamcinolone	D07AB09	yes	yes	yes	no	no	no	8	face, abdomen, chest, extermities
120	Shih, H.-C., Y.-P. Hsiao, M. F. Wu, and J.-H. Yang. “Gefitinib-Induced Acute Generalized Exanthematous Pustulosis in Two Patients with Advanced Non-Small-Cell Lung Cancer.” The British Journal of Dermatology 155, no. 5 (November 2006): 1101–2. https://doi.org/10.1111/j.1365-2133.2006.07511.x.	10.1111/j.1365-2133.2006.07511.x	case series	2	China		woman	66	>=65		gefitinib	L01EB01	1	gefitinib	L01EB01	1	NSC lung cancer with bone metastasis	nsc lung cancer with bone metastasis	cancer	cancer	no	prednisolone	H02AB06	no	no		no	no	no	7	scalp, trunk, thighs
121	Shih, H.-C., Y.-P. Hsiao, M. F. Wu, and J.-H. Yang. “Gefitinib-Induced Acute Generalized Exanthematous Pustulosis in Two Patients with Advanced Non-Small-Cell Lung Cancer.” The British Journal of Dermatology 155, no. 5 (November 2006): 1101–2. https://doi.org/10.1111/j.1365-2133.2006.07511.x.	10.1111/j.1365-2133.2006.07511.x	case series	2	China		man	71	>=65		gefitinib	L01EB01	1	gefitinib	L01EB01	1	NSC lung cancer with brain metastasis	nsc lung cancer with brain metastasis	cancer	cancer	no	prednisolone	H02AB06	no	no		no	no	yes	10	face, abdomen, back, forearms, thighs
122	Reap, Leo E., Cassandra Rodd, Jose Larios, and Michael Marshall. “Hydrochlorothizide-Induced Acute Generalised Exanthematous Pustulosis Presenting with Bilateral Periorbital Impetigo.” BMJ Case Reports 12, no. 2 (February 11, 2019): bcr-2017-223528. https://doi.org/10.1136/bcr-2017-223528.	10.1136/bcr-2017-223528	case report	1	USA		woman	80	>=65		atenolol;hydrochlorothiazide;losartan	C07AB03;C03AA03;C09CA01	3	hydrochlorothiazide;losartan	C03AA03;C09CA01	2	hypertension	hypertension	cardiovascular disease, hypertension	cardiac/cardiovascular event/disease	no	mupirocin;betamethasone;clobetasol	D06AX09;H02AB01;D07AD01		no	yes	no	no	no	14	face, trunk, upper extermities
123	Charfi, Ons, Sarrah Kastalli, Rym Sahnoun, and Ghozlane Lakhoua. “Hydroxychloroquine-Induced Acute Generalized Exanthematous Pustulosis with Positive Patch-Testing.” Indian Journal of Pharmacology 47, no. 6 (December 2015): 693–94. https://doi.org/10.4103/0253-7613.169589.	10.4103/0253-7613.169589	case report	1	Tunisia		woman	33	25-39		chloroquine;hydroxychloroquine;prednisolone	P01BA01;P01BA02;H02AB06	3	hydroxychloroquine	P01BA02	1	systemic lupus erythematosus (SLE)	systemic lupus erythematosus (sle)	rheumatic disease, lupus erythematosus	rheumatic/musculoskeletal disease and immune-mediated disease (total)	yes	None		yes	yes	yes	no	no	no	17	entire body
124	Kumar, Sorna L., and Reena Rai. “Hydroxyzine-Induced Acute Generalized Exanthematous Pustulosis: An Uncommon Side Effect of a Common Drug.” Indian Journal of Dermatology 56, no. 4 (July 2011): 447–48. https://doi.org/10.4103/0019-5154.84732.	10.4103/0019-5154.84732	case report	1	India		man	67	>=65		hydroxyzine;corticosteroids, dermatological preparations	N05BB01;D07	2	hydroxyzine	N05BB01	1	psoriasis	psoriasis	psoriasis	skin disease	no	None			no		no	no	no	1	trunk, back, extermities
125	Yesudian, P. D., M. Penny, R. M. Azurdia, and C. M. King. “Ibuprofen-Induced Acute Generalized Exanthematous Pustulosis.” International Journal of Dermatology 43, no. 3 (March 2004): 208–10. https://doi.org/10.1111/j.1365-4632.2004.01860.x.	10.1111/j.1365-4632.2004.01860.x	case report	1	UK		woman	80	>=65		ibuprofen;levobunolol;latanoprost;dorzolamide	M01AE01;S01ED03;S01EE01;S01EC03	4	ibuprofen	M01AE01	1	hip pain	hip pain, chronic plaque psoriasis	skin disease, psoriasis; joint pain	skin disease; rheumatic/musculoskeletal disease and immune-mediated disease (total)	no	beclometasone;emollients and protectives	D07AC15;D02A	no	no		no	no	no	7	trunk, limbs
126	Matsuo, Shinsuke, Aya Nishizawa, Ayako Oshio-Yoshii, and Takahiro Satoh. “Influenza Vaccine-Induced Acute Generalized Exanthematous Pustulosis during Pregnancy.” The Journal of Dermatology 44, no. 5 (May 2017): 598–99. https://doi.org/10.1111/1346-8138.13487.	10.1111/1346-8138.13487	case report	1	Japan	Japanese	woman	33	25-39		influenza vaccines	J07BB	1	influenza vaccines	J07BB	1	vaccination	pregnancy	pregnancy/labour	pregnancy/labour	no	corticosteroids, dermatological preparations	D07	yes	yes		no	no	no	1	face, trunk, extermities
127	Gualtieri, Bruno, Farzan Solimani, Michael Hertl, Timo Buhl, Christian Möbs, and Wolfgang Pfützner. “Interleukin 17 as a Therapeutic Target of Acute Generalized Exanthematous Pustulosis (AGEP).” The Journal of Allergy and Clinical Immunology. In Practice 8, no. 6 (June 2020): 2081-2084.e2. https://doi.org/10.1016/j.jaip.2020.01.045.	10.1016/j.jaip.2020.01.045	case report	1	Germany		man	63	40-64		terbinafine	D01BA02	1	terbinafine	D01BA02	1		arterial hypertension	cardiovascular disease, hypertension	cardiac/cardiovascular event/disease	yes	prednisone;secukinumab	H02AB07;L04AC10		no	yes	no	no	no	9	entire body
128	Hwang, Shelley J. E., Giuliana Carlos, Deepal Wakade, Raghwa Sharma, and Pablo Fernandez-Penas. “Ipilimumab-Induced Acute Generalized Exanthematous Pustulosis in a Patient with Metastatic Melanoma.” Melanoma Research 26, no. 4 (August 2016): 417–20. https://doi.org/10.1097/CMR.0000000000000261.	10.1097/CMR.0000000000000261	case report	1	Australia		man	50	40-64	caucasian	ipilimumab	L01XC11	1	ipilimumab	L01XC11	1	metastatic melanoma	metastatic melanoma, history of eczema	skin, historz of eczema; cancer	skin disease; cancer	no	prednisone;antihistamines for systemic use;emollients and protectives;corticosteroids, dermatological preparations	H02AB07;R06A;D02A;D07	no	no		no	no	no	14	upper limbs, lower limbs, back, trunk and groin
129	Lakshmi, Chembolli, Suma Pillai, and C. R. Srinivas. “Lapatinib-Induced Acute Generalized Exanthematous Pustulosis.” Indian Dermatology Online Journal 1, no. 1 (July 2010): 14–17. https://doi.org/10.4103/2229-5178.73251.	10.4103/2229-5178.73251	case report	1	India		woman	56	40-64		lapatinib;capecitabine	L01EH01;L01BC06	2	lapatinib	L01EH01	1	metastatic breast cancer	metastatic breast cancer	cancer	cancer	no	corticosteroids, dermatological preparations;amitriptyline;prednisolone	D07;N06AA09;H02AB06	yes	no		no	no	no	60	back, trunk, thighs and forearms
130	Hung, Chu-Ju, Jen-Jung Cheng, Po-Ju Lai, Wea-Lung Lin, and Yu-Ping Hsiao. “Leucomycin-Induced Acute Generalized Exanthematous Pustulosis Complicated with Pitting Edema of the Legs - ScienceDirect.” Dermatologica Sinica, no. 33 (2015): 157–59. https://doi.org/10.1016/j.dsi.2014.10.004.	10.1016/j.dsi.2014.10.004	case report	1	China		man	43	40-64		prophylline;ambroxol;cimetidine;josamycin	none;R05CB06;A02BA01;J01FA07	4	josamycin	J01FA07	1	upper respiratory tract infection	upper respiratory tract infection	infection respiratory	infection	no	methylprednisolone	H02AB04	yes	no	yes	no	no	no	2	trunk, limbs
131	Tajmir-Riahi, Azadeh, Petra Wörl, Thomas Harrer, Stefan Schliep, Gerold Schuler, and Miklos Simon. “Life-Threatening Atypical Case of Acute Generalized Exanthematous Pustulosis.” International Archives of Allergy and Immunology 174, no. 2 (2017): 108–11. https://doi.org/10.1159/000480700.	10.1159/000480700	case report	1	Germany		man	30	25-39	caucasian	amoxicillin;ciprofloxacin;ampicillin and beta-lactamase inhibitor;benzylpenicillin	J01CA04;J01MA02;J01CR01;J01CE01	4	amoxicillin;ciprofloxacin;ampicillin and beta-lactamase inhibitor;benzylpenicillin	J01CA04;J01MA02;J01CR01;J01CE01	4	periodontitis	periodontitis, hystory of atopic dermatitis, ebv past infection	infection; infection oropharyngeal; skin disease, history of atopic dermatitis	infection; skin disease	yes	prednisolone;clindamycin;meropenem;vancomycin;corticosteroids, combinations with antiseptics;furosemide;albumin	H02AB06;J01FF01;J01DH02;J01XA01;D07B;C03CA01;B05AA01	yes	yes	yes	no	no	no	1	trunk, limbs
132	Larif, Sofiene, Raoudha Slim, Neila Fathallah, Najet Ghariani, Houssem Hmouda, and Chaker Ben Salem. “Lornoxicam-Induced Acute Generalized Exanthematous Pustulosis.” International Journal of Dermatology 55, no. 8 (August 2016): e458-460. https://doi.org/10.1111/ijd.13252.	10.1111/ijd.13252	case report	1	Tunisia		woman	39	25-39		acitretin;lornoxicam	D05BB02;M01AC05	2	lornoxicam	M01AC05	1	back pain	back pain, psoriasis	musculoskeletal pain; psoriasis	rheumatic/musculoskeletal disease and immune-mediated disease (total); skin disease	no	corticosteroids, dermatological preparations	D07	no	no	yes	no	no	no	2	entire body
133	Gonzalo-Garijo, M. Angeles, Remedios Pérez-Calderón, Diego De Argila, and Isabel Rodríguez-Nevado. “Metamizole-Induced Acute Generalized Exanthematous Pustulosis.” Contact Dermatitis 49, no. 1 (July 2003): 47–48. https://doi.org/10.1111/j.0105-1873.2003.0120h.x.	10.1111/j.0105-1873.2003.0120h.x	case report	1	Spain		man	58	40-64		mepivacaine;bupivacaine;cefazolin;metamizole sodium;enoxaparin	N01BB03;N01BB01;J01DB04;N02BB02;B01AB05	5	metamizole sodium	N02BB02	1	post operative use	recent surgery	recent surgery	other	yes	dexchlorpheniramine;prednisone;emollients and protectives	R06AB02;H02AB07;D02A		no		no	no	no	2	trunk
134	Ocerin-Guerra, I., C. Gomez-Bringas, L. Aspe-Unanue, and J. A. Ratón-Nieto. “Nystatin-Induced Acute Generalized Exanthematous Pustulosis.” Actas Dermo-Sifiliograficas 103, no. 10 (December 2012): 927–28. https://doi.org/10.1016/j.adengl.2012.10.002.	10.1016/j.adengl.2012.10.002	case report	1	Spain		woman	83	>=65		nystatin	D01AA01	1	nystatin	D01AA01	1	oral candidiasis	oral candidiasis, hypertension, diabetes, allergy to sulfamides	cardiovascular disease, hypertension; infection; allergic reaction; diabetes	cardiac/cardiovascular event/disease; infection; other; diabetes	yes	corticosteroids for systemic use, plain	H02A	yes	no	yes	no	no	no	2	trunk, limbs
135	Vigarios, Emmanuelle, Emilie Tournier, Damien Pouessel, Elisabeth Cohen-Jonathan-Moyal, and Vincent Sibaud. “Oral Lesions of Acute Generalized Exanthematous Pustulosis.” International Journal of Dermatology 56, no. 12 (December 2017): 1465–67. https://doi.org/10.1111/ijd.13754.	10.1111/ijd.13754	case report	1	France		man	60	40-64		temozolomide;sulfamethoxazole and trimethoprim	L01AX03;J01EE01	2	sulfamethoxazole and trimethoprim	J01EE01	1	glioblastoma	glioblastoma	cancer	cancer	no	None		yes	no		no	no	no	10	oral lesions, face, trunk, arms, groin, axillae
136	Umayahara, Takatsune, Takatoshi Shimauchi, Toshiharu Fujiyama, Taisuke Ito, Satoshi Hirakawa, and Yoshiki Tokura. “Paediatric Acute Generalized Exanthematous Pustulosis Induced by Paracetamol with High Serum Levels of Interleukin-8 and -22: A Case Report.” Acta Dermato-Venereologica 93, no. 3 (May 2013): 362–63. https://doi.org/10.2340/00015555-1462.	10.2340/00015555-1462	case report	1	Japan		man	7	<12		paracetamol;oseltamivir	N02BE01;J05AH02	2	paracetamol	N02BE01	1	influenza A	influenza a	infection	infection	no	prednisolone	H02AB06	yes	no		no	no	no	2	trunk, arms, thighs
137	Knoell, Keith Allen, and Jane Marie Lynch. “Photoinduced Acute Exanthematous Pustulosis Caused by Ciprofloxacin and Sunlight Exposure.” International Journal of Dermatology 48, no. 10 (October 2009): 1141–43. https://doi.org/10.1111/j.1365-4632.2009.04115.x.	10.1111/j.1365-4632.2009.04115.x	case report	1	USA		man	63	40-64		ciprofloxacin;propranolol;acetylsalicylic acid;hydrochlorothiazide	J01MA02;C07AA05;B01AC06;C03AA03	4	ciprofloxacin	J01MA02	1	urinary tract infection	urinary tract infection	infection	infection	no	prednisone	H02AB07	yes	no		no	no	no	6	face
138	Nielsen, Rikke M., and Kristine A. Pallesen. “Photoinduced Acute Exanthematous Pustulosis Caused by Dicloxacillin and Exposure to Sunlight.” Clinical Case Reports 8, no. 3 (March 2020): 538–39. https://doi.org/10.1002/ccr3.2681.	10.1002/ccr3.2681	case report	1	Denmark		man	75	>=65		dicloxacillin	J01CF01	1	dicloxacillin	J01CF01	1	folliculitis in the scalp	folliculitis in the scalp, hypertension, bypass operation, allergic rhinitis	skin disease, folliculitis in the scalp; cardiac event/disease; cardiovascular disease, hypertension; respiratory disease, rhinitis	skin disease; cardiac/cardiovascular event/disease; respiratory disease	no	prednisolone;fexofenadine	H02AB06;R06AX26	no	no	yes	no	no	no	7	entire body
139	Kyriakou, Aikaterini, Sofia-Chrysovalantou Zagalioti, Aikaterini Patsatsi, Nikiforos Galanis, and Elizabeth Lazaridou. “Piperacillin/Tazobactam as Cause of Acute Generalized Exanthematous Pustulosis.” Case Reports in Dermatological Medicine 2019 (2019): 3273987. https://doi.org/10.1155/2019/3273987.	10.1155/2019/3273987	case report	1	Greece		woman	78	>=65	caucasian	piperacillin and beta-lactamase inhibitor	J01CR05	1	piperacillin and beta-lactamase inhibitor	J01CR05	1	urinary tract infection	urinary tract infection, metastatic breast cancer under chemotherapy	cancer; infection	cancer; infection	no	prednisolone	H02AB06	yes		yes	no	no	no	4	folds, anterior proximal thighs
140	Power, Anna E., Linda V. Graudins, Catriona A. McLean, and Ingrid Hopper. “Probable Fenofibrate-Induced Acute Generalized Exanthematous Pustulosis.” American Journal of Health-System Pharmacy: AJHP: Official Journal of the American Society of Health-System Pharmacists 72, no. 23 (December 1, 2015): 2061–63. https://doi.org/10.2146/ajhp150171.	10.2146/ajhp150171	case report	1	Australia		woman	58	40-64		fenofibrate;insulin aspart;insulin detemir;levothyroxine sodium;calcium;vitamin D and analogues	C10AB05;A10AB05;A10AE05;H03AA01;A12A;A11CC	6	fenofibrate	C10AB05	1	retinal cholesterol deposits	retinal cholesterol deposits, dm type 1, hypothyroidism, hypercholesterolemia	hormonal disease, hypothyroidism; cardiovascular disease, hypercholesterolemia; diabetes; cardiovascular disease, hypercholesterolemia	hormonal disease; cardiac/cardiovascular event/disease; diabetes	no	norepinephrine;immunoglobulins, normal human, for intravascular adm.;piperacillin and beta-lactamase inhibitor;meropenem;lincomycin;vancomycin;flucloxacillin;triamcinolone;salicylic acid	C01CA03;J06BA02;J01CR05;J01DH02;J01FF02;J01XA01;J01CF05;D07AB09;D01AE12	yes	yes	yes	no	no	no	0.1667	trunk, buttocks, proximal flexural surface
141	Treudler, Regina, Sonja Grunewald, Carl Gebhardt, and Jan-Christoph Simon. “Prolonged Course of Acute Generalized Exanthematous Pustulosis with Liver Involvement Due to Sensitization to Amoxicillin and Paracetamol.” Acta Dermato-Venereologica 89, no. 3 (2009): 314–15. https://doi.org/10.2340/00015555-0616.	10.2340/00015555-0616	case report	1	Germany		man	48	40-64		paracetamol;amoxicillin	N02BE01;J01CA04	2	paracetamol;amoxicillin	N02BE01;J01CA04	2	otitis media	otitis media	infection oropharyngeal	infection	yes	prednsiolone;methylprednisolone;corticosteroids, dermatological preparations	H02AB06;H02AB04;D07	yes	yes	yes	no	no	no	5	trunk
142	Shingade, Pravin U., Vaishali Wankhede, Pritam S. Kataria, and Nitin Sonone. “Rare Case of Phenytoin Induced Acute Generalized Exanthematous Pustulosis with Cerebellar Syndrome.” Indian Journal of Dermatology 59, no. 2 (March 2014): 210. https://doi.org/10.4103/0019-5154.127715.	10.4103/0019-5154.127715	case report	1	India		man	18	18-24		levetiracetam;phenytoin	N03AX14;N03AB02	2	phenytoin	N03AB02	1	seizure disorder	seizure disorder, already had allergy to phenytoin	allergic reaction; neurological disorder, seizure	other; neurological disease	no	corticosteroids for systemic use, plain;antihistamines for systemic use	H02A;R06A	yes	yes	yes	no	no	no	1	face, chest, back, axillae
143	Thomas, Justin, Alana Durack, Niamh Flanagan, and George Meligonis. “Residents’corner October 2015. DeRmpath&Clinic: Acute Generalised Exanthematous Pustulosis.” European Journal of Dermatology: EJD 25, no. 5 (October 2015): 521–23. https://doi.org/10.1684/ejd.2015.2678.	10.1684/ejd.2015.2678	case series	2	UK		woman	55	40-64		flucloxacillin	J01CF05	1	flucloxacillin	J01CF05	1	recurrent facial cyst	recurrent facial cyst	cyst, facial	abcess/cyst	no	supportive treatment	none	yes	no		no	no	no	5	face, axillae, torso, proximal limbs
144	Thomas, Justin, Alana Durack, Niamh Flanagan, and George Meligonis. “Residents’corner October 2015. DeRmpath&Clinic: Acute Generalised Exanthematous Pustulosis.” European Journal of Dermatology: EJD 25, no. 5 (October 2015): 521–23. https://doi.org/10.1684/ejd.2015.2678.	10.1684/ejd.2015.2678	case series	2	UK		woman	48	40-64		erythromycin	J01FA01	1	erythromycin	J01FA01	1	community axquired pneumonia	community axquired pneumonia	infection respiratory	infection	no	supportive treatment	none	yes	no		no	no	no	2	torso, axillae
145	Paolino, A., S. Walsh, T. Basu, and D. Creamer. “Severe Drug-Induced Kidney Injury in Acute Generalized Exanthematous Pustulosis.” Clinical and Experimental Dermatology 43, no. 3 (April 2018): 323–24. https://doi.org/10.1111/ced.13316.	10.1111/ced.13316	case report	1	UK		woman	83	>=65		nifeipine;flucloxacillin	C08CA05;J01CF05	2	flucloxacillin	J01CF05	1	prophylaxis for cardiac procedure	hypertension	cardiovascular disease, hypertension	cardiac/cardiovascular event/disease	no	piperacillin and beta-lactamase inhibitor;corticosteroids, dermatological preparations;emollients and protectives;prednisolone	J01CR05;D07;D02A;H02AB06	yes	yes	yes	no	no	no	2	chest, abdomen, arms, legs
146	Alegre-Sánchez, A., D. de Perosanz-Lobo, I. Pinilla-Pagnon, and E. Muñoz-Zato. “Sorafenib-Induced Acute Generalized Exanthematous Pustulosis: An Increasing Association?” Actas Dermo-Sifiliográficas (English Edition) 108, no. 6 (July 1, 2017): 599–601. https://doi.org/10.1016/j.adengl.2016.11.021.	10.1016/j.adengl.2016.11.021	case report	1	Spain		woman	78	>=65		sorafenib	L01EX02	1	sorafenib	L01EX02	1	unresectable hepato carcinoma	unresectable hepato carcinoma	cancer	cancer	no	methylprednisolone	H02AB04	no	no		no	no	no	2	face, chest, upper extermities
147	Yalçın, Başak, Seray Çakmak, and Betül Yıldırım. “Successful Treatment of Hydroxychloroquine-Induced Recalcitrant Acute Generalized Exanthematous Pustulosis with Cyclosporine: Case Report and Literature Review.” Annals of Dermatology 27, no. 4 (August 2015): 431–34. https://doi.org/10.5021/ad.2015.27.4.431.	10.5021/ad.2015.27.4.431	case report	1	Turkey		woman	67	>=65		hydroxychloroquine	P01BA02	1	hydroxychloroquine	P01BA02	1	seronegative polyarthritis	seronegative polyarthritis	rheumatic disease	rheumatic/musculoskeletal disease and immune-mediated disease (total)	no	paracetamol;antihistamines for systemic use;ciclosporin	N02BE01;R06A;L04AD01	yes	no	yes	no	no	no	15	back, chest, upper extermities, axillae, neck
148	Gambini, Daniele, Paolo Sena, Francesca Raponi, Leonardo Bianchi, Katharina Hansel, Marta Tramontana, and Luca Stingeni. “Systemic Allergic Dermatitis Presenting as Acute Generalized Exanthematous Pustulosis Due to Betamethasone Sodium Phosphate.” Contact Dermatitis 82, no. 4 (April 2020): 250–52. https://doi.org/10.1111/cod.13451.	10.1111/cod.13451	case report	1	Italy		woman	80	>=65		dexamethasone;betamethasone	S01BA01;H02AB01	2	betamethasone	H02AB01	1	eczematous periocular dermatitis	eczematous periocular dermatitis	skin disease, eczematous periocular dermatitis	skin disease	yes	zinc products;emollients and protectives	D02AB;D02A	yes	no		no	no	yes	1
149	Byerly, Faera L., Kelly C. Nelson, Robert P. Granko, Dean S. Morrell, and Bruce A. Cairns. “Valdecoxib-Associated Acute Generalized Exanthematous Pustulosis.” Burns: Journal of the International Society for Burn Injuries 31, no. 3 (May 2005): 383–87. https://doi.org/10.1016/j.burns.2004.10.017.	10.1016/j.burns.2004.10.017	case report	1	USA		woman	45	40-64	caucasian	valdecoxib	M01AH03	1	valdecoxib	M01AH03	1	carpal tunnel syndrome	carpal tunnel syndrome	neurological disease, carpal tunner syndrome	neurological disease	no	prednisone;bacitracin;carbamide, combinations;hydrocortisone	H02AB07;D06AX05;D02AE51;D07XA01	yes	yes	yes	no	no	no	5	entire body
150	Mawri, Sagger, Tarun Jain, Jainil Shah, Gina Hurst, and Jennifer Swiderek. “Vancomycin-Induced Acute Generalized Exanthematous Pustulosis (AGEP) Masquerading Septic Shock-an Unusual Presentation of a Rare Disease.” Journal of Intensive Care 3 (2015): 47. https://doi.org/10.1186/s40560-015-0114-3.	10.1186/s40560-015-0114-3	case report	1	USA		man	56	40-64		temozolomide;vancomycin;dexamethasone	L01AX03;J01XA01;H02AB02	3	vancomycin	J01XA01	1	post operative MRSE infection	post operative mrse infection	infection	infection	no	linezolid;cefepime;metronidazole;methylprednisolone;prednisone;corticosteroids, dermatological preparations	J01XX08;J01DE01;J01XD01;H02AB04;H02AB07;D07	yes	yes	yes	no	no	no	14	face, scalp, trunk, upper and lower extermities
151	Attili, S. K., and J. Ferguson. “Varenicline-Induced Acute Generalized Exanthematous Pustulosis.” Clinical and Experimental Dermatology 34, no. 7 (October 2009): e362-363. https://doi.org/10.1111/j.1365-2230.2009.03316.x.	10.1111/j.1365-2230.2009.03316.x	case report	1	UK		woman	61	40-64		varenicline	N07BA03	1	varenicline	N07BA03	1	smoking cessation		missing/unknown	missing/unknown	no	prednisolone;clobetasol;amoxicillin and beta-lactamase inhibitor	H02AB06;D07AD01;J01CR02	yes	yes		no	no	no	7	entire body
152	O’Brian, Madeleine, Elysha Kolitz, Haneol S. Jeong, Lauren Cao, Travis Vandergriff, Donald A. Glass II, and Arturo R. Dominguez. “A Severe Presentation of Acute Generalized Exanthematous Pustulosis with Non-Infectious Circulatory Shock in an Adolescent.” Pediatric Dermatology 38, no. 5 (2021): 1267–71. https://doi.org/10.1111/pde.14704.	10.1111/pde.14704	case report	1	USA		man	16	12-17		sulfamethoxazole and trimethoprim	J01EE01	1	sulfamethoxazole and trimethoprim	J01EE01	1	pilonidal abscess	pilonidal abscess	abcess	abcess/cyst	no	clindamycin;norepinephrine;methylprednisolone	J01FF01;C01CA03;H02AB04	yes	yes	yes	no	no	no	3	face, neck, trunk, upper extermities, lower extermities
153	Cleminson, Kristyna, and Natalie Cunningham. “Acute Generalized Exanthematous Pustulosis.” CMAJ 192, no. 42 (October 19, 2020): E1268–E1268. https://doi.org/10.1503/cmaj.200324.	10.1503/cmaj.200324	case report	1	Canada		woman	71	>=65		cefazolin	J01DB04	1	cefazolin	J01DB04	1	placement of pacemaker operation	pacemaker, bradycardia	cardiac event/disease; cardiac event/disease	cardiac/cardiovascular event/disease	no	betamethasone	D07AC01	yes	no	yes	no	no	no	1	diffused over entire body
154	Lee, Jinwoo, Alyson Endicott, and Kanade Shinkai. “Acute Generalized Exanthematous Pustulosis.” JAMA Dermatology 157, no. 5 (May 1, 2021): 589. https://doi.org/10.1001/jamadermatol.2020.5187.	10.1001/jamadermatol.2020.5187	case report	1	USA		woman	50	40-64		amoxicillin	J01CA04	1	amoxicillin	J01CA04	1	upper respiratory tract infection	upper respiratory tract infection	infection respiratory	infection	no	ciclosporin;corticosteroids, dermatological preparations	L04AD01;D07	yes	no	yes	no	no	no	1
155	Coleman, Ivorie, Gabriel Ruiz, Sumir Brahmbhatt, and Lindsay Ackerman. “Acute Generalized Exanthematous Pustulosis and Stevens-Johnson Syndrome Overlap Due to Hydroxychloroquine: A Case Report.” Journal of Medical Case Reports 14, no. 1 (November 3, 2020): 210. https://doi.org/10.1186/s13256-020-02504-8.	10.1186/s13256-020-02504-8	case report	1	USA	American	woman	68	>=65		hydroxychloroquine;salbutamol	P01BA02;R03CC02	2	hydroxychloroquine	P01BA02	1	cutaneous sarcoidosis	cutaneous sarcoidosis, asthma, migraine	skin, cutaneous sarcoidosis; respiratory disease, asthma; neurological disease, migraine	skin disease; respiratory disease; neurological disease	no	methylprednisolone;immunoglobulins, normal human, for intravascular adm.;prednisone	H02AB04;J06BA02;H02AB07			yes	no	no	no	28	chest, neck
156	Tan, Carolyn Michelle, and Jonathan Samuel Zipursky. “Acute Generalized Exanthematous Pustulosis Caused by an Intravenous Radiocontrast Medium.” CMAJ 192, no. 38 (September 21, 2020): E1097–E1097. https://doi.org/10.1503/cmaj.200364.	10.1503/cmaj.200364	case report	1	Canada		woman	58	40-64		iohexol	V08AB02	1	iohexol	V08AB02	1	radiocontrast CT	acute myeloid leukemia	cancer	cancer	no	prednisone;hydrocortisone;betamethasone;antihistamines for systemic use	H02AB07;D07AA02;D07AC01;R06	yes	yes	yes	no	no	no	0.5	face, trunk, limbs
157	Torres-Navarro, I., C. Abril-Pérez, J. Roca-Ginés, J. Sánchez-Arráez, and R. Botella-Estrada. “A Case of Cefditoren-Induced Acute Generalized Exanthematous Pustulosis during COVID-19 Pandemics. Severe Cutaneous Adverse Reactions Are an Issue.” Journal of the European Academy of Dermatology and Venereology 34, no. 10 (2020): e537–39. https://doi.org/10.1111/jdv.16664.	10.1111/jdv.16664	case report	1	Spain		woman	49	40-64		interferon beta-1a;hydroxychloroquine;azithromycin;ceftriaxone;lopinavir and ritonavir;methylprednisolone;tocilizumab;cefditoren	L03AB07;P01BA02;J01FA10;J01DD04;J05AR10;H02AB04;L04AC07;J01DD16	8	cefditoren	J01DD16	1	SaRS-CoV-2	sars-cov-2, morbid obesity	obesity; infection	other; infection	no	methylprednisolone	H02AB04	yes	no	yes	no	no	no	1	neck, face, arms, axillary and neck folds
158	Rashid, Rabia S., Imtiaz Ahmed, and Tang N. Shim. “Acute Generalized Exanthematous Pustulosis Due to Dextromethorphan.” Contact Dermatitis 83, no. 5 (November 2020): 424–25. https://doi.org/10.1111/cod.13633.	10.1111/cod.13633	case report	1	UK		man	29	25-39		paracetamol;promethazine;dextromethorphan;pseudoehpedrine;pholcodine	N02BE01;R06AD02;R05DA09;R01BA02;R05DA08	5	dextromethorphan	R05DA09	1	cough		missing/unknown	missing/unknown	yes	corticosteroids, dermatological preparations;emollients and protectives	D07;D02A	yes	no	yes	no	no	no	1	abdomen, groin, thighs, buttocks
159	Atak, Mehmet Fatih, Banu Farabi, Atiye Akbayrak, Mehmet Berati Kalelioğlu, and Babar K. Rao. “Acute Generalized Exanthematous Pustulosis Following Treatment with Favipiravir in a Patient with COVID-19 without Hydroxychloroquine Use: Report of the First Case.” Journal of Cosmetic Dermatology 20, no. 8 (2021): 2387–89. https://doi.org/10.1111/jocd.14304.	10.1111/jocd.14304	case report	1	USA		man	20	18-24		favipiravir	J05AX27	1	favipiravir	J05AX27	1	SaRS-CoV-2	sars-cov-2	infection	infection	no	prednisolone;methylprednisolone	H02AB06;H02AB04	yes	no	yes	no	no	no	14	trunk, proximal extermities
160	Lee, Elis Yuexian, and Mark Jean Aan Koh. “Acute Generalized Exanthematous Pustulosis in Children and Adolescents in Singapore: A Ten-Year Retrospective Review.” Pediatric Dermatology 38, no. 2 (2021): 424–30. https://doi.org/10.1111/pde.14482.	10.1111/pde.14482	case series	3	Singapore		man	12	12-17		ceftriaxone;sulfamethoxazole and trimethoprim;cytarabine;etoposide	J01DD04;J01EE01;L01BC01;L01CB01	4	ceftriaxone;sulfamethoxazole and trimethoprim	J01DD04;J01EE01	2		diffuse large b-cell lymphoma	cancer	cancer	yes	corticosteroids, dermatological preparations;emollients and protectives	D07;D02A	yes	no	yes	no	no	no		trunk, back, limbs
161	Lee, Elis Yuexian, and Mark Jean Aan Koh. “Acute Generalized Exanthematous Pustulosis in Children and Adolescents in Singapore: A Ten-Year Retrospective Review.” Pediatric Dermatology 38, no. 2 (2021): 424–30. https://doi.org/10.1111/pde.14482.	10.1111/pde.14482	case series	3	Singapore		man	5	<12		amoxicillin and beta-lactamase inhibitor	J01CR02	1	amoxicillin and beta-lactamase inhibitor	J01CR02	1		mild atopic dermatitis	skin disease, atopic dermatitis	skin disease	yes	corticosteroids, dermatological preparations;emollients and protectives	D07;D02A	yes	no	yes	no	no	no		face, trunk, limbs
162	Lee, Elis Yuexian, and Mark Jean Aan Koh. “Acute Generalized Exanthematous Pustulosis in Children and Adolescents in Singapore: A Ten-Year Retrospective Review.” Pediatric Dermatology 38, no. 2 (2021): 424–30. https://doi.org/10.1111/pde.14482.	10.1111/pde.14482	case series	3	Singapore		woman	16	12-17		clarithromycin;amoxicillin and beta-lactamase inhibitor	J01FA09;J01CR02	2	amoxicillin and beta-lactamase inhibitor	J01CR02	1		eating disorder	neurological disease, eating disorder	anorexia/eating disorder	yes	corticosteroids, dermatological preparations;emollients and protectives	D07;D02A	yes	no	yes	no	no	no		face, trunk, back, limbs
163	Chang, Hua-Ching, Po-Huan Ko, Yin-Shuo Chang, and Pai-Chien Chou. “Acute Generalized Exanthematous Pustulosis Induced by Atezolizumab in a Patient with Lung Adenocarcinoma.” Lung Cancer 159 (September 1, 2021): 175–76. https://doi.org/10.1016/j.lungcan.2021.06.013.	10.1016/j.lungcan.2021.06.013	case report	1	China		man	57	40-64		atezolizumab;gemcetabine;cisplatin	L01XC32;L01BC05;L01XA01	3	atezolizumab	L01XC32	1	lung adenocarcinoma	lung adenocarcinoma, hypertension, dyslipidemia	cancer; dyslipidemia; cardiovascular disease, hypertension	cancer; cardiac/cardiovascular event/disease	no	dexamethasone	H02AB02	no	no		no	no	no	4	trunk, proximal extermities
164	Enos, Tyler, Haneol S. Jeong, Travis Vandergriff, Heidi T. Jacobe, and Benjamin F. Chong. “Acute Generalized Exanthematous Pustulosis Induced by Empiric Hydroxychloroquine for Presumed COVID-19.” Dermatologic Therapy 33, no. 6 (2020): e13834. https://doi.org/10.1111/dth.13834.	10.1111/dth.13834	case report	1	USA		woman	29	25-39		azithromycin;doxycycline;prednisone;hydroxychloroquine	J01FA10;J01AA02;H02AB07;P01BA02	4	hydroxychloroquine	P01BA02	1	SaRS-CoV-2 suspect	sars-cov-2 suspect, stevens-johnson syndrome, protein s deficiency	drug reaction, stevens-johnson syndrome; infection; protein deficiency	drug reaction; infection; other	no	methylprednisolone;triamcinolone;prednisone	H02AB04;D07AB09;H02AB07	no	no	yes	no	no	no	4	neck, abdomen, face, extermities
165	Assier, Haudrey, Gwendeline Gener, Olivier Chosidow, Pierre Wolkenstein, and Saskia Ingen-Housz-Oro. “Acute Generalized Exanthematous Pustulosis Induced by Enoxaparin: 2 Cases.” Contact Dermatitis 84, no. 4 (2021): 280–82. https://doi.org/10.1111/cod.13734.	10.1111/cod.13734	case series	2	France		woman	74	>=65		pantoprazole;paracetamol;famotidine;phloroglucinol;ketoprofen;enoxaparin	A02BC02;N02BE01;A02BA03;A03AX12;M01AE03;B01AB05	6	enoxaparin	B01AB05	1	post colon surgery	recent surgery	recent surgery	other	yes	None		yes	no	yes	no	no	no	3
166	Assier, Haudrey, Gwendeline Gener, Olivier Chosidow, Pierre Wolkenstein, and Saskia Ingen-Housz-Oro. “Acute Generalized Exanthematous Pustulosis Induced by Enoxaparin: 2 Cases.” Contact Dermatitis 84, no. 4 (2021): 280–82. https://doi.org/10.1111/cod.13734.	10.1111/cod.13734	case series	2	France		woman	74	>=65		bisoprolol;enoxaparin	C07AB07;B01AB05	2	enoxaparin	B01AB05	1	neurological condition	neurological condition	neurological disease	neurological disease	yes	None		yes	no	yes	no	no	no	2
167	Delaleu, Jérémie, Benjamin Deniau, Maxime Battistella, Adèle de Masson, Benoit Bensaid, Marie Jachiet, Ingrid Lazaridou, et al. “Acute Generalized Exanthematous Pustulosis Induced by Hydroxychloroquine Prescribed for COVID-19.” The Journal of Allergy and Clinical Immunology: In Practice 8, no. 8 (September 1, 2020): 2777-2779.e1. https://doi.org/10.1016/j.jaip.2020.05.046.	10.1016/j.jaip.2020.05.046	case report	1	France		man	76	>=65		hydroxychloroquine;azithromycin;ceftriaxone;piperacillin and beta-lactamase inhibitor;voriconazole;enoxaparin	P01BA02;J01FA10;J01DD04;J01CR05;J02AC03;B01AB05	6	hydroxychloroquine	P01BA02	1	SaRS-CoV-2	sars-cov-2, diabetes	diabetes; infection	diabetes; infection	no	None		yes	no	yes	no	no	yes	9	intertriginous areas
168	Kusutani, Nao, Marina Nishida, Junko Sowa-Osako, Naoki Maekawa, and Kazuyoshi Fukai. “Acute Generalized Exanthematous Pustulosis Induced by Pseudoephedrine in a Combination Tablet with Fexofenadine.” International Journal of Dermatology 60, no. 7 (2021): e286–88. https://doi.org/10.1111/ijd.15431.	10.1111/ijd.15431	case report	1	Japan		woman	52	40-64		fexofenadine;pseudoephedrine;carbocisteine;azithromycin	R06AX26;R01BA02;R05CB03;J01FA10	4	pseudoephedrine	R01BA02	1	common cold		missing/unknown	missing/unknown	yes	methylprednisolone;prednisolone	H02AB04;H02AB07		no		no	no	no	4	trunk, extermities
169	Ridha, Z., J. Guirguis, L. Ouchene, M. Chergui, I.v. Litvinov, and E. Netchiporouk. “Acute Generalized Exanthematous Pustulosis Overlapping with Toxic Epidermal Necrolysis Successfully Treated with Etanercept.” Journal of the European Academy of Dermatology and Venereology 35, no. 12 (2021): e894–96. https://doi.org/10.1111/jdv.17540.	10.1111/jdv.17540	case report	1	Canada		man	76	>=65	caucasian	cloxacillin	J01CF02	1	cloxacillin	J01CF02	1	skin infection	skin infection, hypertension, hailey hailey, nephrectomy due to renal cell carcinoma	cardiovascular disease, hypertension; infection; skin, hailey hailey disease; cancer	cardiac/cardiovascular event/disease; infection; skin disease; cancer	no	etanercept;ciprofloxacin	L04AB01;J01MA02		no	yes	no	no	no	4	trunk, proximal limbs
170	Montagnon, Carmen M., and Alina G. Bridges. “Acute Generalized Exanthematous Pustulosis Secondary to Oral Nystatin.” Mayo Clinic Proceedings 95, no. 10 (October 1, 2020): 2150–51. https://doi.org/10.1016/j.mayocp.2020.07.018.	10.1016/j.mayocp.2020.07.018	case report	1	USA		woman	58	40-64		nystatin	A07AA02	1	nystatin	A07AA02	1		missing/unknown	missing/unknown	missing/unknown	no	prednisone	H02AB07	no	yes	yes	no	no	no	3	chest, abdomen, hands, lower extermities
171	Fernando, Suran L., Jamma Li, Christopher W. Toon, and Christopher Weir. “Acute Generalized Exanthematous Pustulosis to a Novel Oral Anticoagulant (Apixaban).” Annals of Allergy, Asthma & Immunology 127, no. 5 (November 1, 2021): 588–89. https://doi.org/10.1016/j.anai.2021.07.022.	10.1016/j.anai.2021.07.022	case report	1	Australia		woman	54	40-64		apixaban;sertraline	B01AF02;N06AB06	2	apixaban	B01AF02	1	multiple pulmonary emboli	multiple pulmonary emboli, venous thromboembolism, heparin induced thrombocytopenia, thrombosis syndrome	DVT/pulmonary embolism; DVT/pulmonary embolism; DVT/pulmonary embolism; cardiovascular disease, thrombocitopenia	cardiac/cardiovascular event/disease	no	betamethasone	D07AC01				no	no	no	0.41667	nuchal folds
172	Murase, Chiaki, Takuya Takeichi, Kazumitsu Sugiura, and Masashi Akiyama. “Acute Generalized Exanthematous Pustulosis Triggered by Acetaminophen in an IL36RN Variant Heterozygote.” The Journal of Dermatology 48, no. 4 (2021): e186–87. https://doi.org/10.1111/1346-8138.15795.	10.1111/1346-8138.15795	case report	1	Japan	Japanese	woman	50	40-64		clindamycin;paracetamol	J01FF01;N02BE01	2	paracetamol	N02BE01	1	exodontia of a wisdom tooth	recent surgery	recent surgery	other	no	prednsiolone;corticosteroids, dermatological preparations	H02AB06;D07	yes	yes	yes	no	no	no	1	entire body
173	Carnio, Lorenzo R., Mary E. Johnson Shaw, Jack Schnur, and Damian Casadesus. “Concurrent Terbinafine-Induced Acute Generalised Exanthematous Pustulosis and Hepatitis.” BMJ Case Reports CP 14, no. 1 (January 1, 2021): e238930. https://doi.org/10.1136/bcr-2020-238930.	10.1136/bcr-2020-238930	case report	1	USA		woman	55	40-64		terbinafine	D01BA02	1	terbinafine	D01BA02	1	onychomychosis	onychomychosis	infection	infection		dexamethasone;hydrocortisone	H02AB02;D07AA02		yes	yes	no	no	no	7
174	Kang, Sung-Yoon, So-Young Park, Jung-Hyun Kim, Sang Min Lee, and Sang Pyo Lee. “COVID-19 Vaccine-Induced Acute Generalized Exanthematous Pustulosis.” The Korean Journal of Internal Medicine 36, no. 6 (November 2021): 1537–38. https://doi.org/10.3904/kjim.2021.198.	10.3904/kjim.2021.198	case report	1	South Korea		woman	32	25-39		covid-19 vaccines	J07BX03	1	covid-19 vaccines	J07BX03	1	astrazeneca COVID vaccine	missing/unknown	missing/unknown	missing/unknown	no	corticosteroids for systemic use, plain;antihistamines for systemic use;corticosteroids, dermatological preparations	H02A;R06A;D07	yes	no		no	no	no	21	axillary regions, upper and lower extermities
175	Wu, Ming-Ying, Hsi Yen, Chuang-Wei Wang, and Wen-Hung Chung. “Curcumin-Induced Acute Generalized Exanthematous Pustulosis.” Indian Journal of Dermatology, Venereology and Leprology 86, no. 5 (2020): 571. https://doi.org/10.4103/ijdvl.IJDVL_9_19.	10.4103/ijdvl.IJDVL_9_19	case report	1	China		woman	81	>=65		curcumin;entecavir	none;J05AF10	2	curcumin	none	1	OTC supplement for liver disease	liver disease, hypertension, diabetes, hepatitis b, hepatocellular carcinoma	cardiovascular disease, hypertension; diabetes; liver disease; infection; cancer; cancer	cardiac/cardiovascular event/disease; diabetes; liver disease; infection; cancer; cancer	yes	diflucortolone	D07AC06	yes	no		no	no	no		trunk, limbs, axillae, buttocks, inguinal area
176	Haraszti, Samantha, Selin Sendil, and Nichole Jensen. “Delayed Presentation of Acute Generalized Exanthematous Pustulosis Following Treatment with Cefepime in a Patient with COVID-19 without the Use of Hydroxychloroquine.” The American Journal of Case Reports 21 (October 24, 2020): e926901-1-e926901-4. https://doi.org/10.12659/AJCR.926901.	10.12659/AJCR.926901	case report	1	USA		man	78	>=65		cefepime	J01DE01	1	cefepime	J01DE01	1	septic shock due to urinary tract infection	septic shock due to urinary tract infection, benign prostatic hyperplasia, coronary artery disease, atrial fibrillation, sars-cov-2	infection; cardiac event/disease; cardiac event/disease; infection, sepsis; prostatic disease; prostatic disease	infection; cardiac/cardiovascular event/disease; other	no	emollients and protectives	D02A	yes		yes	no	no	no	7	trunk, upper extermities
177	Saliba, Elie, Remie Chrabieh, and Zeina Tannous. “Fluconazole-Induced Acute Generalized Exanthematous Pustulosis.” The American Journal of Emergency Medicine 39 (January 1, 2021): 254.e5-254.e7. https://doi.org/10.1016/j.ajem.2020.06.061.	10.1016/j.ajem.2020.06.061	case report	1	USA		man	7	<12		fluconazole	J02AC01	1	fluconazole	J02AC01	1	hair loss	missing/unknown	missing/unknown	missing/unknown	no	paracetamol;clobetasol	N02BE01;D07AD01	yes	no		no	no	no	1	trunk, limbs, face
178	Furukawa, Hiroki, Reina Omura, Kazumitsu Sugiura, Nobuo Kanazawa, Norimitsu Inoue, Hua Qian, Xiaoguang Li, Daisuke Tsuruta, and Takashi Hashimoto. “Granular C3 Dermatosis-like Immunological Manifestation Found in a Case of Acute Generalized Exanthematous Pustulosis: Implication for the Mechanism in C3 Deposition to the Epidermal Basement Membrane Zone.” The Journal of Dermatology 48, no. 5 (2021)…	10.1111/1346-8138.15853	case report	1	Japan	Japanese	woman	83	>=65		carbocisteine;cinchocaine;mepivacaine;Neurotropin;dexamethasone;chondroitin sulfate;ascorbic acid (vit C);celecoxib	R05CB03;N01BB06;N01BB03;none;H02AB02;M01AX25;A11GA01;M01AH01	8	carbocisteine;cinchocaine;mepivacaine;Neurotropin;dexamethasone;chondroitin sulfate;ascorbic acid (vit C);celecoxib	R05CB03;N01BB06;N01BB03;none;H02AB02;M01AX25;A11GA01;M01AH01	8	chronic lumbago, pain on the right shoulder	chronic lumbago, pain on the right shoulder	musculoskeletal pain; musculoskeletal pain	rheumatic/musculoskeletal disease and immune-mediated disease (total)	yes	prednisolone	H02AB06	yes			no	no	no	1	trunk, lower limbs
179	Li, Philip H, Jane CY Wong, and Cs Lau. “Importance of Allergological Evaluation and Skin Testing for Severe Cutaneous Adverse Reactions: A Case Report.” Hong Kong Medical Journal 26, no. 5 (October 21, 2020): 444–45. https://doi.org/10.12809/hkmj198263.	10.12809/hkmj198263	case report	1	China		man	24	18-24		amoxicillin and beta-lactamase inhibitor;paracetamol;tramadol;chlorphenamine;metoclopramide;zopiclone	J01CR02;N02BE01;N02AX02;R06AB04;A03FA01;N05CF01	6	amoxicillin and beta-lactamase inhibitor	J01CR02	1	suspected septic arthritis	suspected septic arthritis	musculoskeletal pain	rheumatic/musculoskeletal disease and immune-mediated disease (total)	yes	None		yes	no	yes	no	no	no	0.5	generalized rash
180	Wu, Ro-Wei, and Tzu-Kai Lin. “Oxford-AstraZeneca COVID-19 Vaccine-Induced Acute Localized Exanthematous Pustulosis.” The Journal of Dermatology 48, no. 11 (2021): e562–63. https://doi.org/10.1111/1346-8138.16138.	10.1111/1346-8138.16138	case report	1	China		woman	43	40-64		covid-19 vaccines	J07BX03	1	covid-19 vaccines	J07BX03	1	astrazeneca COVID vaccine	missing/unknown	missing/unknown	missing/unknown	no	prednisolone;fluocinonide;antihistamines for systemic use	H02AB06;D07AC08;R06A	yes	no		no	no	no	2	upper left arm, left chest
181	Otake-Irie, Hikari, Saeko Nakajima, Natsuko Okamoto, Eiko Toichi, Takashi Nomura, and Kenji Kabashima. “Prolonged Acute Generalized Exanthematous Pustulosis and Atypical Target-like Lesions Induced by Hydroxychloroquine.” The Journal of Dermatology 47, no. 11 (2020): e387–88. https://doi.org/10.1111/1346-8138.15537.	10.1111/1346-8138.15537	case report	1	Japan		man	61	40-64		prednisolone;hydroxychloroquine	H02AB06;P01BA02	2	hydroxychloroquine	P01BA02	1	systemic lupus erythematosus (SLE)	systemic lupus erythematosus (sle)	rheumatic disease, lupus erythematosus	rheumatic/musculoskeletal disease and immune-mediated disease (total)	no	prednisolone;methylprednisolone	H02AB06;H02AB04	yes	no		no	no	no	7	generalized rash
182	Stingeni, Luca, Daniela Francisci, Leonardo Bianchi, Katharina Hansel, Marta Tramontana, Francesco Di Candilo, Massimo Raffaele Mannarino, and Matteo Pirro. “Severe Adverse Drug Reaction in SARS-CoV-2 Infection: AGEP Induced by Ceftriaxone and Confirmed by Patch Test.” Contact Dermatitis 85, no. 3 (2021): 366–68. https://doi.org/10.1111/cod.13857.	10.1111/cod.13857	case report	1	Italy		woman	73	>=65		ceftriaxone;azithromycin;hydroxychloroquine;darunavir and cobicistat;enoxaparin;dexamethasone	J01DD04;J01FA10;P01BA02;J05AR14;B01AB05;H02AB02	6	ceftriaxone	J01DD04	1	SaRS-CoV-2	sars-cov-2	infection	infection	yes	supportive treatment;immunoglobulins, normal human, for intravascular adm.	none;J06BA02	yes		yes	no	no	no	25	extended erythema (60% BSA)
183	Mofarrah, Ramin, Ramina Mofarrah, Mostafa Oshriehye, Sueshianth Ghobadi Aski, Nazanin Nazemi, and Peyman Nooshiravanpoor. “The Necessity of Patch Testing in Determining the Causative Drug of AGEP.” Journal of Cosmetic Dermatology 20, no. 7 (2021): 2156–59. https://doi.org/10.1111/jocd.13841.	10.1111/jocd.13841	case report	1	Iran		woman	49	40-64		celecoxib;prednisolone;hydroxychloroquine;pantoprazole;gabapentin;fluconazole;chlordiazepoxide	M01AH01;H02AB06;P01BA02;A02BC02;N03AX12;J02AC01;N05BA02	7	hydroxychloroquine	P01BA02	1	rheumatoid arthritis	rheumatoid arthritis	rheumatic disease	rheumatic/musculoskeletal disease and immune-mediated disease (total)	yes	prednisolone;methylprednisolone;clobetasol	H02AB06;H02AB04;D07AD01	yes	no	yes	no	no	no	17	entire body
184	Price, Kyla N., Aleksi J. Hendricks, Mackenzie E. Goodrich, Jeffrey M. Krase, and Vivian Y. Shi. “Widespread Pustular Eruption Following Probiotic Use.” Dermatology Online Journal 26, no. 11 (2020). https://doi.org/10.5070/D32611046874.	10.5070/D32611046874	case report	1	USA		woman	26	25-39		ustekinumab;probiotics	L04AC05;none	2	probiotics	none	1	friend recommendation for "well-being"	missing/unknown	missing/unknown	missing/unknown	no	diphenhydramine;paracetamol;clobetasol	R06AA02;N02BE01;D07AD01	yes	yes	yes	no	no	no	5	abdomen, chest, neck, shoulders, glutes
185	Gilissen, Liesbeth, Sara Huygens, An Goossens, Christine Breynaert, and Rik Schrijvers. “Utility of Patch Testing for the Diagnosis of Delayed-Type Drug Hypersensitivity Reactions to Clindamycin.” Contact Dermatitis 83, no. 3 (2020): 237–39. https://doi.org/10.1111/cod.13575.	10.1111/cod.13575	case series	2	Belgium		woman	37	25-39		clindamycin;ceftriaxone	J01FF01;J01DD04	2	clindamycin	J01FF01	1	erysipelas	erysipelas	infection	infection	yes
186	Gilissen, Liesbeth, Sara Huygens, An Goossens, Christine Breynaert, and Rik Schrijvers. “Utility of Patch Testing for the Diagnosis of Delayed-Type Drug Hypersensitivity Reactions to Clindamycin.” Contact Dermatitis 83, no. 3 (2020): 237–39. https://doi.org/10.1111/cod.13575.	10.1111/cod.13575	case series	2	Belgium		woman	88	>=65		clindamycin	J01FF01	1	clindamycin	J01FF01	1	erysipelas	erysipelas	infection	infection	yes
187	Chaabouni, Rim, Emna Bahloul, Mariam Ennouri, Rim Atheymen, Khadija Sellami, Slaheddine Marrakchi, Slim Charfi, et al. “Hydroxychloroquine-Induced Acute Generalized Exanthematous Pustulosis: A Series of Seven Patients and Review of the Literature.” International Journal of Dermatology 60, no. 6 (2021): 742–48. https://doi.org/10.1111/ijd.15419.	10.1111/ijd.15419	case series	7	Tunisia		woman	39	25-39		hydroxychloroquine	P01BA02	1	hydroxychloroquine	P01BA02	1	lichen planus	lichen planus	skin, ichen planus	skin disease	no	betamesthasone	D07AC01	yes	no		no	no	no	122
188	Chaabouni, Rim, Emna Bahloul, Mariam Ennouri, Rim Atheymen, Khadija Sellami, Slaheddine Marrakchi, Slim Charfi, et al. “Hydroxychloroquine-Induced Acute Generalized Exanthematous Pustulosis: A Series of Seven Patients and Review of the Literature.” International Journal of Dermatology 60, no. 6 (2021): 742–48. https://doi.org/10.1111/ijd.15419.	10.1111/ijd.15419	case series	7	Tunisia		woman	48	40-64		hydroxychloroquine;anethole trithione;prednisone	P01BA02;A16AX02;H02AB07	3	hydroxychloroquine	P01BA02	1	primary sjogrens syndrome	primary sjogrens syndrome	rheumatic disease	rheumatic/musculoskeletal disease and immune-mediated disease (total)	no	betamesthasone	D07AC01	yes	no		no	no	no	32
189	Chaabouni, Rim, Emna Bahloul, Mariam Ennouri, Rim Atheymen, Khadija Sellami, Slaheddine Marrakchi, Slim Charfi, et al. “Hydroxychloroquine-Induced Acute Generalized Exanthematous Pustulosis: A Series of Seven Patients and Review of the Literature.” International Journal of Dermatology 60, no. 6 (2021): 742–48. https://doi.org/10.1111/ijd.15419.	10.1111/ijd.15419	case series	7	Tunisia		woman	64	40-64		hydroxychloroquine;nifedipine	P01BA02;C08CA05	2	hydroxychloroquine	P01BA02	1	systemic scleroderma	systemic scleroderma	skin disease, scleroderma	skin disease	no	betamesthasone	D07AC01	yes	no		no	no	no	30
190	Chaabouni, Rim, Emna Bahloul, Mariam Ennouri, Rim Atheymen, Khadija Sellami, Slaheddine Marrakchi, Slim Charfi, et al. “Hydroxychloroquine-Induced Acute Generalized Exanthematous Pustulosis: A Series of Seven Patients and Review of the Literature.” International Journal of Dermatology 60, no. 6 (2021): 742–48. https://doi.org/10.1111/ijd.15419.	10.1111/ijd.15419	case series	7	Tunisia		woman	45	40-64		hydroxychloroquine;colchicine	P01BA02;M04AC01	2	hydroxychloroquine	P01BA02	1	aphthous stomatitis	aphthous stomatitis	gastrointestinal disease	gastrointestinal disease	no	betamesthasone	D07AC01	yes	no		no	no	no	15
191	Chaabouni, Rim, Emna Bahloul, Mariam Ennouri, Rim Atheymen, Khadija Sellami, Slaheddine Marrakchi, Slim Charfi, et al. “Hydroxychloroquine-Induced Acute Generalized Exanthematous Pustulosis: A Series of Seven Patients and Review of the Literature.” International Journal of Dermatology 60, no. 6 (2021): 742–48. https://doi.org/10.1111/ijd.15419.	10.1111/ijd.15419	case series	7	Tunisia		woman	61	40-64		hydroxychloroquine;anethole trithione;colchicine	P01BA02;A16AX02;M04AC01	3	hydroxychloroquine	P01BA02	1	primary sjogrens syndrome	primary sjogrens syndrome	rheumatic disease	rheumatic/musculoskeletal disease and immune-mediated disease (total)	yes	betamesthasone	D07AC01	yes	no		no	no	no	15
192	Chaabouni, Rim, Emna Bahloul, Mariam Ennouri, Rim Atheymen, Khadija Sellami, Slaheddine Marrakchi, Slim Charfi, et al. “Hydroxychloroquine-Induced Acute Generalized Exanthematous Pustulosis: A Series of Seven Patients and Review of the Literature.” International Journal of Dermatology 60, no. 6 (2021): 742–48. https://doi.org/10.1111/ijd.15419.	10.1111/ijd.15419	case series	7	Tunisia		woman	38	25-39		hydroxychloroquine	P01BA02	1	hydroxychloroquine	P01BA02	1	merkerson-rosenthal syndrome	merkerson-rosenthal syndrome	neurological disease, merkerson-rosenthal	neurological disease	yes	betamesthasone	D07AC01	yes	no		no	no	no	22
193	Chaabouni, Rim, Emna Bahloul, Mariam Ennouri, Rim Atheymen, Khadija Sellami, Slaheddine Marrakchi, Slim Charfi, et al. “Hydroxychloroquine-Induced Acute Generalized Exanthematous Pustulosis: A Series of Seven Patients and Review of the Literature.” International Journal of Dermatology 60, no. 6 (2021): 742–48. https://doi.org/10.1111/ijd.15419.	10.1111/ijd.15419	case series	7	Tunisia		woman	35	25-39		hydroxychloroquine;prednisone;lamotrigine	P01BA02;H02AB07;N03AX09	3	hydroxychloroquine	P01BA02	1	primary sjogrens syndrome	primary sjogrens syndrome	rheumatic disease	rheumatic/musculoskeletal disease and immune-mediated disease (total)	yes	betamesthasone	D07AC01	yes	no		no	no	no	47
194	Soria, Angèle, Emmanuelle Amsler, Claire Bernier, Brigitte Milpied, Florence Tétart, Cécile Morice, Frédéric Dezoteux, et al. “DRESS and AGEP Reactions to Iodinated Contrast Media: A French Case Series.” The Journal of Allergy and Clinical Immunology: In Practice 9, no. 8 (August 1, 2021): 3041–50. https://doi.org/10.1016/j.jaip.2021.02.060.	10.1016/j.jaip.2021.02.060	case series	19	France		woman	67	>=65		iomeprol;amiodarone;apixaban	V08AB10;C01BD01;B01AF02	3	iomeprol	V08AB10	1	iodinated radiocontrast media	missing/unknown	missing/unknown	missing/unknown	yes				yes	yes	no	no	no	8
195	Soria, Angèle, Emmanuelle Amsler, Claire Bernier, Brigitte Milpied, Florence Tétart, Cécile Morice, Frédéric Dezoteux, et al. “DRESS and AGEP Reactions to Iodinated Contrast Media: A French Case Series.” The Journal of Allergy and Clinical Immunology: In Practice 9, no. 8 (August 1, 2021): 3041–50. https://doi.org/10.1016/j.jaip.2021.02.060.	10.1016/j.jaip.2021.02.060	case series	19	France		man	79	>=65		iohexol	V08AB02	1	iohexol	V08AB02	1	iodinated radiocontrast media	missing/unknown	missing/unknown	missing/unknown	yes			no	no	yes	no	no	no	1
196	Soria, Angèle, Emmanuelle Amsler, Claire Bernier, Brigitte Milpied, Florence Tétart, Cécile Morice, Frédéric Dezoteux, et al. “DRESS and AGEP Reactions to Iodinated Contrast Media: A French Case Series.” The Journal of Allergy and Clinical Immunology: In Practice 9, no. 8 (August 1, 2021): 3041–50. https://doi.org/10.1016/j.jaip.2021.02.060.	10.1016/j.jaip.2021.02.060	case series	19	France		woman	36	25-39		iohexol	V08AB02	1	iohexol	V08AB02	1	iodinated radiocontrast media	missing/unknown	missing/unknown	missing/unknown	yes				no	yes	no	no	no	1
197	Soria, Angèle, Emmanuelle Amsler, Claire Bernier, Brigitte Milpied, Florence Tétart, Cécile Morice, Frédéric Dezoteux, et al. “DRESS and AGEP Reactions to Iodinated Contrast Media: A French Case Series.” The Journal of Allergy and Clinical Immunology: In Practice 9, no. 8 (August 1, 2021): 3041–50. https://doi.org/10.1016/j.jaip.2021.02.060.	10.1016/j.jaip.2021.02.060	case series	19	France		woman	49	40-64		iomeprol;amoxicillin and beta-lactamase inhibitor;tramadol	V08AB10;J01CR02;N02AX02	3	iomeprol	V08AB10	1	iodinated radiocontrast media	missing/unknown	missing/unknown	missing/unknown	yes			no	no	yes	no	no	no	2
198	Soria, Angèle, Emmanuelle Amsler, Claire Bernier, Brigitte Milpied, Florence Tétart, Cécile Morice, Frédéric Dezoteux, et al. “DRESS and AGEP Reactions to Iodinated Contrast Media: A French Case Series.” The Journal of Allergy and Clinical Immunology: In Practice 9, no. 8 (August 1, 2021): 3041–50. https://doi.org/10.1016/j.jaip.2021.02.060.	10.1016/j.jaip.2021.02.060	case series	19	France		woman	60	40-64		iopromide	V08AB05	1	iopromide	V08AB05	1	iodinated radiocontrast media	missing/unknown	missing/unknown	missing/unknown	yes				no	yes	no	no	no	0.5
199	Soria, Angèle, Emmanuelle Amsler, Claire Bernier, Brigitte Milpied, Florence Tétart, Cécile Morice, Frédéric Dezoteux, et al. “DRESS and AGEP Reactions to Iodinated Contrast Media: A French Case Series.” The Journal of Allergy and Clinical Immunology: In Practice 9, no. 8 (August 1, 2021): 3041–50. https://doi.org/10.1016/j.jaip.2021.02.060.	10.1016/j.jaip.2021.02.060	case series	19	France		man	82	>=65		iodixanol;sulfamethoxazole and trimethoprim	V08AB09;J01EE01	2	iodixanol	V08AB09	1	iodinated radiocontrast media	missing/unknown	missing/unknown	missing/unknown	yes			yes	yes	yes	no	no	no	1
200	Soria, Angèle, Emmanuelle Amsler, Claire Bernier, Brigitte Milpied, Florence Tétart, Cécile Morice, Frédéric Dezoteux, et al. “DRESS and AGEP Reactions to Iodinated Contrast Media: A French Case Series.” The Journal of Allergy and Clinical Immunology: In Practice 9, no. 8 (August 1, 2021): 3041–50. https://doi.org/10.1016/j.jaip.2021.02.060.	10.1016/j.jaip.2021.02.060	case series	19	France		man	74	>=65		iodixanol;iomeprol;verapamil;isosorbid dinitrate	V08AB09;V08AB10;C08DA01;C01DA08	4	iodixanol;iomeprol	V08AB09;V08AB10	2	iodinated radiocontrast media	missing/unknown	missing/unknown	missing/unknown	yes			yes	yes	yes	no	no	no	1
201	Soria, Angèle, Emmanuelle Amsler, Claire Bernier, Brigitte Milpied, Florence Tétart, Cécile Morice, Frédéric Dezoteux, et al. “DRESS and AGEP Reactions to Iodinated Contrast Media: A French Case Series.” The Journal of Allergy and Clinical Immunology: In Practice 9, no. 8 (August 1, 2021): 3041–50. https://doi.org/10.1016/j.jaip.2021.02.060.	10.1016/j.jaip.2021.02.060	case series	19	France		woman	86	>=65		ioversol;pristinamycin	V08AB07;J01FG01	2	ioversol	V08AB07	1	iodinated radiocontrast media	missing/unknown	missing/unknown	missing/unknown	yes			yes	no	yes	no	no	no	4
202	Soria, Angèle, Emmanuelle Amsler, Claire Bernier, Brigitte Milpied, Florence Tétart, Cécile Morice, Frédéric Dezoteux, et al. “DRESS and AGEP Reactions to Iodinated Contrast Media: A French Case Series.” The Journal of Allergy and Clinical Immunology: In Practice 9, no. 8 (August 1, 2021): 3041–50. https://doi.org/10.1016/j.jaip.2021.02.060.	10.1016/j.jaip.2021.02.060	case series	19	France		man	93	>=65		iomeprol;folic acid	V08AB10;B03BB01	2	iomeprol	V08AB10	1	iodinated radiocontrast media	missing/unknown	missing/unknown	missing/unknown	yes			yes	no	yes	no	no	no	3
203	Soria, Angèle, Emmanuelle Amsler, Claire Bernier, Brigitte Milpied, Florence Tétart, Cécile Morice, Frédéric Dezoteux, et al. “DRESS and AGEP Reactions to Iodinated Contrast Media: A French Case Series.” The Journal of Allergy and Clinical Immunology: In Practice 9, no. 8 (August 1, 2021): 3041–50. https://doi.org/10.1016/j.jaip.2021.02.060.	10.1016/j.jaip.2021.02.060	case series	19	France		woman	39	25-39		iomeprol	V08AB10	1	iomeprol	V08AB10	1	iodinated radiocontrast media	missing/unknown	missing/unknown	missing/unknown	yes			yes	no	yes	no	no	no	1
204	Soria, Angèle, Emmanuelle Amsler, Claire Bernier, Brigitte Milpied, Florence Tétart, Cécile Morice, Frédéric Dezoteux, et al. “DRESS and AGEP Reactions to Iodinated Contrast Media: A French Case Series.” The Journal of Allergy and Clinical Immunology: In Practice 9, no. 8 (August 1, 2021): 3041–50. https://doi.org/10.1016/j.jaip.2021.02.060.	10.1016/j.jaip.2021.02.060	case series	19	France		woman	67	>=65		iodixanol;omeprazole;enalapril;isosorbide dinitrate	V08AB09;A02BC01;C09AA02;C01DA08	4	iodixanol	V08AB09	1	iodinated radiocontrast media	missing/unknown	missing/unknown	missing/unknown	yes			yes	yes	yes	no	no	no	2
205	Soria, Angèle, Emmanuelle Amsler, Claire Bernier, Brigitte Milpied, Florence Tétart, Cécile Morice, Frédéric Dezoteux, et al. “DRESS and AGEP Reactions to Iodinated Contrast Media: A French Case Series.” The Journal of Allergy and Clinical Immunology: In Practice 9, no. 8 (August 1, 2021): 3041–50. https://doi.org/10.1016/j.jaip.2021.02.060.	10.1016/j.jaip.2021.02.060	case series	19	France		woman	64	40-64		ioversol	V08AB07	1	ioversol	V08AB07	1	iodinated radiocontrast media	missing/unknown	missing/unknown	missing/unknown	no			no	yes	yes	no	no	no	1
206	Soria, Angèle, Emmanuelle Amsler, Claire Bernier, Brigitte Milpied, Florence Tétart, Cécile Morice, Frédéric Dezoteux, et al. “DRESS and AGEP Reactions to Iodinated Contrast Media: A French Case Series.” The Journal of Allergy and Clinical Immunology: In Practice 9, no. 8 (August 1, 2021): 3041–50. https://doi.org/10.1016/j.jaip.2021.02.060.	10.1016/j.jaip.2021.02.060	case series	19	France		woman	64	40-64		iomeprol;amoxicillin and beta-lactamase inhibitor	V08AB10;J01CR02	2	iomeprol	V08AB10	1	iodinated radiocontrast media	missing/unknown	missing/unknown	missing/unknown	yes			yes	no	yes	no	no	no	1
207	Soria, Angèle, Emmanuelle Amsler, Claire Bernier, Brigitte Milpied, Florence Tétart, Cécile Morice, Frédéric Dezoteux, et al. “DRESS and AGEP Reactions to Iodinated Contrast Media: A French Case Series.” The Journal of Allergy and Clinical Immunology: In Practice 9, no. 8 (August 1, 2021): 3041–50. https://doi.org/10.1016/j.jaip.2021.02.060.	10.1016/j.jaip.2021.02.060	case series	19	France		woman	63	40-64		iomeprol;ciclosporin	V08AB10;L04AD01	2	iomeprol	V08AB10	1	iodinated radiocontrast media	missing/unknown	missing/unknown	missing/unknown	yes			yes	no	yes	no	no	no	0.5
208	Soria, Angèle, Emmanuelle Amsler, Claire Bernier, Brigitte Milpied, Florence Tétart, Cécile Morice, Frédéric Dezoteux, et al. “DRESS and AGEP Reactions to Iodinated Contrast Media: A French Case Series.” The Journal of Allergy and Clinical Immunology: In Practice 9, no. 8 (August 1, 2021): 3041–50. https://doi.org/10.1016/j.jaip.2021.02.060.	10.1016/j.jaip.2021.02.060	case series	19	France		man	47	40-64		iopromide;atovaquone;ceftriaxone;aciclovir;valaciclovir	V08AB05;P01AX06;J01DD04;J05AB01;J05AB11	5	iopromide	V08AB05	1	iodinated radiocontrast media	missing/unknown	missing/unknown	missing/unknown	yes			yes	no	yes	no	no	no
209	Soria, Angèle, Emmanuelle Amsler, Claire Bernier, Brigitte Milpied, Florence Tétart, Cécile Morice, Frédéric Dezoteux, et al. “DRESS and AGEP Reactions to Iodinated Contrast Media: A French Case Series.” The Journal of Allergy and Clinical Immunology: In Practice 9, no. 8 (August 1, 2021): 3041–50. https://doi.org/10.1016/j.jaip.2021.02.060.	10.1016/j.jaip.2021.02.060	case series	19	France		man	49	40-64		iodixanol	V08AB09	1	iodixanol	V08AB09	1	iodinated radiocontrast media	missing/unknown	missing/unknown	missing/unknown	yes			no	no	yes	no	no	no	5
210	Soria, Angèle, Emmanuelle Amsler, Claire Bernier, Brigitte Milpied, Florence Tétart, Cécile Morice, Frédéric Dezoteux, et al. “DRESS and AGEP Reactions to Iodinated Contrast Media: A French Case Series.” The Journal of Allergy and Clinical Immunology: In Practice 9, no. 8 (August 1, 2021): 3041–50. https://doi.org/10.1016/j.jaip.2021.02.060.	10.1016/j.jaip.2021.02.060	case series	19	France		man	35	25-39		iomeprol	V08AB10	1	iomeprol	V08AB10	1	iodinated radiocontrast media	missing/unknown	missing/unknown	missing/unknown	yes			yes	no	yes	no	no	no	1
211	Soria, Angèle, Emmanuelle Amsler, Claire Bernier, Brigitte Milpied, Florence Tétart, Cécile Morice, Frédéric Dezoteux, et al. “DRESS and AGEP Reactions to Iodinated Contrast Media: A French Case Series.” The Journal of Allergy and Clinical Immunology: In Practice 9, no. 8 (August 1, 2021): 3041–50. https://doi.org/10.1016/j.jaip.2021.02.060.	10.1016/j.jaip.2021.02.060	case series	19	France		woman	61	40-64		iodixanol;hydroxyzine;tramadol	V08AB09;N05BB01;N02AX02	3	iodixanol	V08AB09	1	iodinated radiocontrast media	missing/unknown	missing/unknown	missing/unknown	yes			yes	no	yes	no	no	no	1
212	Soria, Angèle, Emmanuelle Amsler, Claire Bernier, Brigitte Milpied, Florence Tétart, Cécile Morice, Frédéric Dezoteux, et al. “DRESS and AGEP Reactions to Iodinated Contrast Media: A French Case Series.” The Journal of Allergy and Clinical Immunology: In Practice 9, no. 8 (August 1, 2021): 3041–50. https://doi.org/10.1016/j.jaip.2021.02.060.	10.1016/j.jaip.2021.02.060	case series	19	France		man	47	40-64		iohexol;ramipril	V08AB02;C09AA05	2	iohexol	V08AB02	1	iodinated radiocontrast media	missing/unknown	missing/unknown	missing/unknown	yes			no	no	yes	no	no	no	1
213	Daye, Munise, and Pembe Oltulu. “An AGEP Case Due to COVİD-19 or Favipiravir or Enoxaparin.” Journal of Cosmetic Dermatology n/a, no. n/a. Accessed December 9, 2021. https://doi.org/10.1111/jocd.14622.	10.1111/jocd.14622	case report	1	Turkey		man	54	40-64		favipiravir;enoxaparin	J05AX27;B01AB05	2	favipiravir;enoxaparin	J05AX27;B01AB05	2	SaRS-CoV-2	sars-cov-2	infection	infection	no	methylprednisolone;ceftriaxone;antihistamines for systemic use;corticosteroids, dermatological preparations	H02AB04;J01DD04;R06A;D07	yes	yes	yes	no	no	no	21	face, neck, trunk
214	Wang, Gang, Ning Zhuo, and Jingyang Li. “Acute Generalized Exanthematous Pustulosis Induced by Generic Hydroxychloroquine.” Journal of Cosmetic Dermatology n/a, no. n/a. Accessed December 9, 2021. https://doi.org/10.1111/jocd.14603.	10.1111/jocd.14603	case report	1	China		man	41	40-64		hydroxychloroquine	P01BA02	1	hydroxychloroquine	P01BA02	1	undifferentiated connective tissue disease	undifferentiated connective tissue disease	autoimmune disease, undifferentiated connective tissue disease	rheumatic/musculoskeletal disease and immune-mediated disease (total)	no	methylprednisolone	H02AB04		no	yes	no	no	no	12	entire body
215	Mitri, Fouad, Ferdinand Toberer, Alexander H. Enk, and Martin Hartmann. “Acute Generalized Exanthematous Pustulosis in Close Temporal Association with MRNA-1273 Vaccine.” Acta Dermato-Venereologica 101, no. 11 (November 17, 2021): adv00596. https://doi.org/10.2340/actadv.v101.443.	10.2340/actadv.v101.443	case report	1	Germany		man	27	25-39		covid-19 vaccines	J07BX03	1	covid-19 vaccines	J07BX03	1	moderna COVID vaccine	missing/unknown	missing/unknown	missing/unknown	no	prednisolone;corticosteroids, dermatological preparations	H02AB06;D07	yes	yes		no	no	no	4	thorax, extermities, face, neck
216	Couture-Lapointe, Camille, Marie-Claude Houle, and Ariane Schreiber. “Acute Generalized Exanthematous Pustulosis Due to Nystatin Confirmed by Scratch Patch Test.” Contact Dermatitis n/a, no. n/a. Accessed December 9, 2021. https://doi.org/10.1111/cod.13994.	10.1111/cod.13994	case report	1	Canada		woman	70	>=65		nystatin	D01AA01	1	nystatin	D01AA01	1	oral candidiasis	oral candidiasis	infection	infection	yes	prednisone;betamethasone	H02AB07;H02AB01	yes	no		no	no	no	0.5	entire body
217	Masood, Sadia, Mohammad Rizwan, Saira Fatima, and Palwasha Jalil. “Acute Generalized Exanthematous Pustulosis Induced by Cetuximab.” Cureus 13, no. 8 (n.d.): e17309. https://doi.org/10.7759/cureus.17309.	10.7759/cureus.17309	case report	1	Pakistan		man	66	>=65		cetuximab	L01XC06	1	cetuximab	L01XC06	1	squamous cell carcinoma	squamous cell carcinoma	cancer	cancer	no	corticosteroids for systemic use, plain;antibacterials for systemic use	H02A;J01	yes	no	yes	no	no	no		face, trunk, limbs
218	Agaronov, Anna, Christopher Makdesi, and Clifton Samuel Hall. “Acute Generalized Exanthematous Pustulosis Induced by Moderna COVID-19 Messenger RNA Vaccine.” JAAD Case Reports 16 (October 2021): 96–97. https://doi.org/10.1016/j.jdcr.2021.08.013.	10.1016/j.jdcr.2021.08.013	case report	1	USA		woman	27	25-39	caucasian	covid-19 vaccines	J07BX03	1	covid-19 vaccines	J07BX03	1	moderna COVID vaccine	missing/unknown	missing/unknown	missing/unknown	no	diphenhydramine;hydocortisone	R06AA02;D07AA02	yes	no	no	no	no	no	0.5	abdomen, neck, chest
219	Jakhar, Jitender, Rozy Badyal, Sundiep Kumar, and Shiv Prasad. “Olanzapine-Induced Acute Generalized Exanthematous Pustulosis: A Case Report.” Indian Journal of Psychiatry 63, no. 4 (2021): 411–13. https://doi.org/10.4103/indianjpsychiatry.indianjpsychiatry_194_21.	10.4103/indianjpsychiatry.indianjpsychiatry_194_21	case report	1	India		woman	57	40-64		phenytoin;olanzapine	N03AB02;N05AH03	2	olanzapine	N05AH03	1	paranoid schizophrenia	paranoid schizophrenia, history of seizures	neurological disease, schizophrenia; neurological disorder, seizure	neurological disease	no	None			no		no	no	no	2	entire body
220	Hsieh, Chia-Hsuan, Chun-An Yao, and Yang Lo. “Acute Generalized Exanthematous Pustulosis Induced by Hydroxychloroquine.” The Kaohsiung Journal of Medical Sciences 37, no. 12 (2021): 1122–23. https://doi.org/10.1002/kjm2.12439.	10.1002/kjm2.12439	case report	1	China		woman	63	40-64		flomoxef;azithromycin;prednisolone;hydroxychloroquine	J01DC14;J01FA10;H02AB06;P01BA02	4	hydroxychloroquine	P01BA02	1	viral exanthema, autoimmune related diseases	viral exanthema, autoimmune related diseases	infection; autoimmune disease	infection; rheumatic/musculoskeletal disease and immune-mediated disease (total)	no	methylprednisolone	H02AB04	yes	no		no	no	no	17	face, trunk, folds, limbs
221	Chowdhury, Towfiqul A, Khandokar A Talib, Justin Patricia, Kennedy D Nye, and Syed Ahmad Moosa. “Rare and Complicated Overlap of Stevens-Johnson Syndrome and Acute Generalized Exanthematous Pustulosis.” Cureus, June 25, 2021. https://doi.org/10.7759/cureus.15921.	10.7759/cureus.15921	case report	1	USA		woman	61	40-64		vancomycin;piperacillin and beta-lactamase inhibitor;ceftriaxone;metronidazole;meropenem;doxycycline;ertapenem	J01XA01;J01CR05;J01DD04;J01XD01;J01DH02;J01AA02;J01DH03	7	vancomycin;piperacillin and beta-lactamase inhibitor;ceftriaxone;metronidazole;meropenem;doxycycline;ertapenem	J01XA01;J01CR05;J01DD04;J01XD01;J01DH02;J01AA02;J01DH03	7	severe sepsis	severe sepsis	infection, sepsis	infection	no	methylprednisolone	H02AB04	yes	yes	yes	no		no	8	abdomen, back, thighs, face, upper extermities
222	Toyoshima, Hirokazu, Midori Mizuno, Motoaki Tanigawa, Hiroyuki Tanaka, Yuki Nakanishi, and Shigetoshi Sakabe. “Acute Generalized Exanthematous Pustulosis in a Postpartum Woman.” Clinical Case Reports 9, no. 7 (2021): e04462. https://doi.org/10.1002/ccr3.4462.	10.1002/ccr3.4462	case report	1	Japan	Japanese	woman	21	18-24		cefdinir;paracetamol	J01DD15;N02BE01	2	cefdinir;paracetamol	J01DD15;N02BE01	2	post operative after C-section	recent c-section	pregnancy/labour	pregnancy/labour	no	hydrocortisone	H02AB09	yes	yes	yes	no	no	no	2	trunk, feet
223	Daneshpazhooh, Maryam, Soheil Tavakolpour, Ali Salehi Farid, Mehrnoosh Ebadi, Ali Nili, Mohammad Rashidian, and Hamidreza Mahmoudi. “Pustular Eruption after Biosimilar Rituximab Infusion: Report of Acute Generalized Exanthematous Pustulosis in Two Patients with Pemphigus.” International Journal of Dermatology n/a, no. n/a. Accessed December 9, 2021. https://doi.org/10.1111/ijd.15706.	10.1111/ijd.15706	case series	2	Iran		woman	65	>=65		prednisolone;rituximab	H02AB06;L01XC02	2	rituximab	L01XC02	1	pemphigus vulgaris	pemphigus vulgaris, hypertension, diabetes, ischemic heart disease	cardiac event/disease; cardiovascular disease, hypertension; diabetes; skin, pemphigus vulgaris	cardiac/cardiovascular event/disease; diabetes; skin disease	no	prednisolone	H02AB06	no	no		no	no	no	4	trunk, limbs
224	Daneshpazhooh, Maryam, Soheil Tavakolpour, Ali Salehi Farid, Mehrnoosh Ebadi, Ali Nili, Mohammad Rashidian, and Hamidreza Mahmoudi. “Pustular Eruption after Biosimilar Rituximab Infusion: Report of Acute Generalized Exanthematous Pustulosis in Two Patients with Pemphigus.” International Journal of Dermatology n/a, no. n/a. Accessed December 9, 2021. https://doi.org/10.1111/ijd.15706.	10.1111/ijd.15706	case series	2	Iran		woman	25	25-39		prednisolone;rituximab	H02AB06;L01XC02	2	rituximab	L01XC02	1	pemphigus foliaceus	pemphigus foliaceus, hypertension, diabetes, hyperlipidemia	diabetes; skin, pemphigus foliaceus; cardiovascular disease, hyperlipidemia; cardiovascular disease, hypertension	diabetes; skin disease; cardiac/cardiovascular event/disease	no	prednisolone	H02AB06	no	no		no	no	no	2
225	Lospinoso, Kristen, Cameron S. Nichols, Stephen J. Malachowski, Mark C. Mochel, and Fnu Nutan. “A Case of Severe Cutaneous Adverse Reaction Following Administration of the Janssen Ad26.COV2.S COVID-19 Vaccine.” JAAD Case Reports 13 (July 2021): 134–37. https://doi.org/10.1016/j.jdcr.2021.05.010.	10.1016/j.jdcr.2021.05.010	case report	1	USA		man	74	>=65		covid-19 vaccines;prednisone	J07BX03;H02AB07	1	covid-19 vaccines	J07BX03	1	janssen COVID vaccine	missing/unknown	missing/unknown	missing/unknown	no	prednisone;corticosteroids, dermatological preparations	H02AB07;D07		no		no	no	no	3	generalized rash
226	Komiya, Natsuko, Koichiro Takahashi, Go Kato, Mio Kubota, Hiroki Tashiro, Chiho Nakashima, Tomomi Nakamura, Kentaro Iwanaga, Shinya Kimura, and Naoko Sueoka-Aragane. “Acute Generalized Exanthematous Pustulosis Caused by Erlotinib in a Patient with Lung Cancer.” Case Reports in Oncology 14, no. 1 (March 29, 2021): 599–603. https://doi.org/10.1159/000514146.	10.1159/000514146	case report	1	Japan	Japanese	woman	69	>=65		erlotinib	L01EB02	1	erlotinib	L01EB02	1	lung cancer	lung cancer	cancer	cancer	no	prednisolone	H02AB06	yes	yes	yes	no	no	no	49	abdomen, thighs
227	Syed, Tausif, Abdullah Sayied Abdullah, Mahmood Mubasher, Zohaib Yousaf, Mouhand F.H. Mohamed, and Richard Alweis. “Acute Generalized Exanthematous Pustulosis with Multiple Organ Failure.” Case Reports in Dermatology 13, no. 1 (January 28, 2021): 47–53. https://doi.org/10.1159/000511369.	10.1159/000511369	case report	1	Qatar		woman	50	40-64		amoxicillin	J01CA04	1	amoxicillin	J01CA04	1	tick bite	tick bite, hypertension, hyper-lipidemia, polycystic ovary syndrome, obesity	cyst, polycystic ovary syndrome; cardiovascular disease, hypertension; recent tick bite; obesity; cardiovascular disease, hyperlipidemia; cardiovascular disease, hyperlipidemia	abcess/cyst; cardiac/cardiovascular event/disease; recent bite dog/spider/tick; other		ceftriaxone;metronidazole;levofloxacin;methylprednisolone;triamcinolone	J01DD54;J01XD01;J01MA12;H02AB04;D07AB09	yes	yes	yes	no	no	no	8	face, neck
228	Sánchez‐Velázquez, Alba, Jorge Arroyo‐Andrés, Daniel Falkenhain‐López, Jose Luis Rodríguez Peralto, Pablo Luis Ortiz Romero, Raquel Rivera Díaz, and Alba Calleja‐Algarra. “Hydroxychloroquine‐induced Acute Generalized Exanthematous Pustulosis: An Adverse Reaction to Keep in Mind during COVID‐19 Pandemic.” JDDG: Journal Der Deutschen Dermatologischen Gesellschaft 19, no. 6 (June 2021): 896–98. http…	10.1111/ddg.14354	case series	2	Spain		woman	31	25-39		hydroxychloroquine	P01BA02	1	hydroxychloroquine	P01BA02	1	SaRS-CoV-2	sars-cov-2	infection	infection	no	methylprednisolone;ciclosporin	H02AB04;L04AD01	yes	no		no	no	no	9	face, chest, abdomen, back, extermities
229	Sánchez‐Velázquez, Alba, Jorge Arroyo‐Andrés, Daniel Falkenhain‐López, Jose Luis Rodríguez Peralto, Pablo Luis Ortiz Romero, Raquel Rivera Díaz, and Alba Calleja‐Algarra. “Hydroxychloroquine‐induced Acute Generalized Exanthematous Pustulosis: An Adverse Reaction to Keep in Mind during COVID‐19 Pandemic.” JDDG: Journal Der Deutschen Dermatologischen Gesellschaft 19, no. 6 (June 2021): 896–98. http…	10.1111/ddg.14354	case series	2	Spain		woman	43	40-64		hydroxychloroquine	P01BA02	1	hydroxychloroquine	P01BA02	1	wrist synovitis	wrist synovitis	rheumatic disease, wrist synovitis	rheumatic/musculoskeletal disease and immune-mediated disease (total)	no	methylprednisolone;ciclosporin	H02AB04;L04AD01		no		no	no	no	20	trunk, neck, extermities
230	Correia, Bernardo, Joana Costa, Paula Egipto, and Pedro Reis. “Terbinafine-Induced Acute Generalized Exanthematous Pustulosis.” Journal of Burn Care & Research 42, no. 4 (August 4, 2021): 829–31. https://doi.org/10.1093/jbcr/irab023.	10.1093/jbcr/irab023	case report	1	Portugal		woman	44	40-64		terbinafine	D01BA02	1	terbinafine	D01BA02	1	onchyomycosis	onchyomycosis	infection	infection	no	supportive treatment	none	no	no	yes	no	no	no	7	trunk, upper and lower limbs
231	Tedbirt, Billal, Marie‐Hortense Viart‐Commin, Priscille Carvalho, Philippe Courville, and Florence Tétart. “Severe Acute Generalized Exanthematous Pustulosis ( AGEP ) Induced by Miconazole Oral Gel with Overlapping Features of Drug Reaction with Eosinophilia and Systemic Symptoms ( DRESS ).” Contact Dermatitis 84, no. 6 (June 2021): 474–76. https://doi.org/10.1111/cod.13773.	10.1111/cod.13773	case report	1	France		woman	50	40-64		miconazole	A01AB09	1	miconazole	A01AB09	1	oral candidiasis	oral candidiasis	infection	infection	yes	None		yes	yes	yes	no	no	no	2	entire body
232	Shah, Nidhi, Arpana Rijal, Deebya R. Mishra, and Elisa S. Gallo. “Triad of Acute Generalized Exanthematous Pustulosis, Delirium, and Lactic Acidosis Due to Azithromycin.” JAAD Case Reports 6, no. 12 (December 2020): 1254–57. https://doi.org/10.1016/j.jdcr.2020.09.026.	10.1016/j.jdcr.2020.09.026	case report	1	USA		man	16	12-17		azithromycin	J01FA10	1	azithromycin	J01FA10	1	acne	acne	skin, acne	skin disease	no	supportive treatment	none	yes	yes	yes	no	no	no	1	trunk, extermities
233	Pettit, Cory, John Trinidad, and Benjamin Kaffenberger. “A Case of Vancomycin-Induced Acute Generalized Exanthematous Pustulosis Confirmed by Patch Testing.” The Journal of Clinical and Aesthetic Dermatology 13, no. 11 (November 2020): 35–36.	missing(I)	case report	1	USA		woman	70	>=65		cefalexin;clindamycin;vancomycin	J01DB01;J01FF01;J01XA01	3	vancomycin	J01XA01	1	prosthetic joint infection	prosthetic joint infection	infection	infection	yes	prednisone;ciclosporin	H02AB07;L04AD01		no	yes	no	no	no	0.5	intertriginous areas
234	Alzahrani, Malak J, Mohamed M Moussa, and Dunya Alfaraj. “Acute Generalized Exanthematous Pustulosis After COVID‐19 Infection: A Case Report From Saudi Arabia.” Cureus, November 21, 2020. https://doi.org/10.7759/cureus.11609.	10.7759/cureus.11609	case report	1	Saudi Arabia		man	34	25-39		azithromycin;oseltamivir;ribavirin;lopinavir;hydroxychloroquine;prednisolone;ceftriaxone;clindamycin;interferon beta natural;ceftazidime	J01FA10;J05AH02;J05AP01;J05AR10;P01BA02;H02AB06;J01DD04;J01FF01;L03AB02;J01DD02	10	azithromycin;oseltamivir;ribavirin;lopinavir;hydroxychloroquine;prednisolone;ceftriaxone;clindamycin;interferon beta natural;ceftazidime	J01FA10;J05AH02;J05AP01;J05AR10;P01BA02;H02AB06;J01DD04;J01FF01;L03AB02;J01DD02	10	SaRS-CoV-2	sars-cov-2	infection	infection	no	betamethasone;promethazine;paracetamol;calcipotriol	H02AB01;R06AD02;N02BE01;D05AX02		no	no	no	no	no	21	neck, upper limbs, trunk
235	Punyaratabandhu, Preawphan, and Pornchai Chirachanakul. “Cutaneous Eruption in COVID-19-Infected Patients in Thailand: An Observational Descriptive Study.” The Journal of Dermatology 48, no. 1 (2021): 14–20. https://doi.org/10.1111/1346-8138.15625.	10.1111/1346-8138.15625	case report	1	Thailand	Thai	man	48	40-64		chloroquine;lopinavir and ritonavir	P01BA01;J05AR10	2	chloroquine;lopinavir and ritonavir	P01BA01;J05AR10	2	SaRS-CoV-2	sars-cov-2	infection	infection	no	corticosteroids for systemic use, plain;corticosteroids, dermatological preparations	H02A;D07	yes	no	yes	no	no	no	9	face, trunk
236	Mizuta, Takahiro, and Aya Tanaka. “Tosufloxacin-Induced Acute Generalized Exanthematous Pustulosis Confirmed by a Drug-Induced Lymphocyte Stimulation Test.” JAAD Case Reports 6, no. 10 (October 2020): 1016–18. https://doi.org/10.1016/j.jdcr.2020.07.049.	10.1016/j.jdcr.2020.07.049	case report	1	Japan	Japanese	woman	47	40-64		tosufloxacin;carbocisteine;pranlukast;dihydrocodeine;chlorpheneramine, combinations;duloxetine;alprazolam	J01MA22;R05CB03;R03DC02;N02AA08;R06AB54;N06AX21;N05BA12	7	tosufloxacin	J01MA22	1	common cold	common cold	respiratory disease, common cold	respiratory disease	no	prednisolone;corticosteroids, dermatological preparations	H02AB06;D07	yes	no		no	no	no	1	intertriginous areas, neck
237	Mizuta, Takahiro, Sachie Kasami, Yohya Shigehara, and Miyuki Kato. “Acute Generalized Exanthematous Pustulosis Caused by Iopamidol with Recurrence on Rechallenge with Iopromide.” JAAD Case Reports 6, no. 10 (October 2020): 964–66. https://doi.org/10.1016/j.jdcr.2020.08.006.	10.1016/j.jdcr.2020.08.006	case report	1	Japan	Japanese	woman	56	40-64		iopamidol	V08AB04	1	iopamidol	V08AB04	1	radiological examination for inferior thyroid artery	missing/unknown	missing/unknown	missing/unknown	yes	corticosteroids, dermatological preparations;antihistamines for systemic use	D07;R06A	yes	no	no	no	no	no		abdomen, interiginous areas, axillae, groin
238	Bressler, Moshe Y, Jeremy Minkowitz, Naeha Pathak, Andrew Mekaiel, and Rebecca Tamez. “Acute Generalized Exanthematous Pustulosis in an African American Male Caused by Trimethoprim-Sulfamethoxazole.” Cureus, August 6, 2020. https://doi.org/10.7759/cureus.9591.	10.7759/cureus.9591	case report	1	USA		man	53	40-64	african american	sulfamethoxazole and trimethoprim	J01EE01	1	sulfamethoxazole and trimethoprim	J01EE01	1	lower extremity cellulitis	lower extremity cellulitis, deep venous thrombosis, chronic venous insufficiency	DVT/pulmonary embolism; cellulitis; cardiovascular disease, chronic venous insufficiency	cardiac/cardiovascular event/disease; other	no	triamcinolone	D07AB09	yes	no	yes	no	hyperpgmentation	no	8	upper extermities, torso, back
239	Li, Lu-Lu, Yuan-Qiang Lu, and Tong Li. “Acute Generalized Exanthematous Pustulosis with Airway Mucosa Involvement: A Case Report.” World Journal of Clinical Cases 8, no. 16 (August 26, 2020): 3578–82. https://doi.org/10.12998/wjcc.v8.i16.3578.	10.12998/wjcc.v8.i16.3578	case report	1	China	Chinese	woman	42	40-64		traditional chinese medicine	none	1	traditional chinese medicine	none	1	back pain	back pain	musculoskeletal pain	rheumatic/musculoskeletal disease and immune-mediated disease (total)	no	antibacterials for systemic use;methylprednisolone	J01;H02AB04	yes	yes	yes	no	no	no	1	face, trunk, legs
240	Spadaro, Anthony, Rachel Gartland, and Lauren W. Conlon. “Images in Emergency Medicine: Acute Generalized Exanthematous Pustulosis.” The Journal of Emergency Medicine 61, no. 3 (September 1, 2021): e48–49. https://doi.org/10.1016/j.jemermed.2021.03.007.	10.1016/j.jemermed.2021.03.007	case report	1	USA		man	27	25-39		sulfamethoxazole and trimethoprim;terbinafine	J01EE01;D01BA02	2	sulfamethoxazole and trimethoprim;terbinafine	J01EE01;D01BA02	2	toe nail infection	toe nail infection	infection	infection	no	methylprednisolone;predinsone;triamcinolone	H02AB04;H02AB07;D07AB09	yes	yes	yes	no	no	no	1	entire body
241	Di Maso, Vittorio, Martina Cozzi, Ugo Gerini, Elisa Bedina, Elisa Olivo, Francesco Bianco, Diego Signoretto, Giorgio Berlot, and Giuliano Boscutti. “Coupled Plasma Filtration Adsorption for Treatment of Capillary Leak Syndrome Superimposed to Acute Generalized Exanthematous Pustolosis: A Case Report.” Blood Purification 49, no. 3 (2020): 372–78. https://doi.org/10.1159/000503770.	10.1159/000503770	case report	1	Italy		woman	34	25-39		hydroxychloroquine	P01BA02	1	hydroxychloroquine	P01BA02	1	undifferentiated connective tissue disease	undifferentiated connective tissue disease	autoimmune disease, undifferentiated connective tissue disease	rheumatic/musculoskeletal disease and immune-mediated disease (total)	no	methylprednisolone;norepinephrine;albumin;antibacterials for systemic use	H02AB04;C01CA03;B05AA01;J01	yes	yes	yes	no	no	no	2	entire body
242	Di Lernia, V., L. Grenzi, E. Guareschi, and C. Ricci. “Rapid Clearing of Acute Generalized Exanthematous Pustulosis after Administration of Ciclosporin.” Clinical and Experimental Dermatology 34, no. 8 (2009): e757–59. https://doi.org/10.1111/j.1365-2230.2009.03480.x.	10.1111/j.1365-2230.2009.03480.x	case report	1	Italy		woman	63	40-64		hydroxychloroquine	P01BA02	1	hydroxychloroquine	P01BA02	1	rheumatoid arthritis	rheumatoid arthritis, breast cancer history, chemotherapy	cancer; rheumatic disease; cancer	cancer; rheumatic/musculoskeletal disease and immune-mediated disease (total)	no	methylprednisolone;ciclosporin	H02AB04;L04AD01	yes	no	yes	no	no	no		trunk, limbs
243	Liccioli, Giulia, Edoardo Marrani, Teresa Giani, Gabriele Simonini, Simona Barni, and Francesca Mori. “The First Pediatric Case of Acute Generalized Exanthematous Pustulosis Caused by Hydroxychloroquine.” Pharmacology 104, no. 1–2 (2019): 57–59. https://doi.org/10.1159/000500406.	10.1159/000500406	case report	1	Italy		woman	9	<12	caucasian	hydroxychloroquine	P01BA02	1	hydroxychloroquine	P01BA02	1	juvenile Sjogrens syndrome	juvenile sjogrens syndrome	rheumatic disease	rheumatic/musculoskeletal disease and immune-mediated disease (total)	yes	antihistamines for systemic use	R06A	no	no		no	no	no	30	back, lower and upper limbs
244	Soria, Angèle, Annick Barbaud, Haudrey Assier, Martine Avenel-Audran, Florence Tétart, Nadia Raison-Peyron, Stéphanie Amarger, Pascal Girardin, Camille Francès, and FISARD (French Investigators for Skin Adverse Reaction to Drugs). “Cutaneous Adverse Drug Reactions with Antimalarials and Allergological Skin Tests.” Dermatology 231, no. 4 (2015): 353–59. https://doi.org/10.1159/000438787.	10.1159/000438787	case series	7	France		woman	60	40-64		hydroxychloroquine	P01BA02	1	hydroxychloroquine	P01BA02	1	granuloma annulare	granuloma annulare	skin, granuloma annulare	skin disease	yes									10
245	Soria, Angèle, Annick Barbaud, Haudrey Assier, Martine Avenel-Audran, Florence Tétart, Nadia Raison-Peyron, Stéphanie Amarger, Pascal Girardin, Camille Francès, and FISARD (French Investigators for Skin Adverse Reaction to Drugs). “Cutaneous Adverse Drug Reactions with Antimalarials and Allergological Skin Tests.” Dermatology 231, no. 4 (2015): 353–59. https://doi.org/10.1159/000438787.	10.1159/000438787	case series	7	France		man	52	40-64		hydroxychloroquine	P01BA02	1	hydroxychloroquine	P01BA02	1	erythematous facial dermatitis	erythematous facial dermatitis	skin disease, erythematous facial dermatitis	skin disease	yes									3
246	Soria, Angèle, Annick Barbaud, Haudrey Assier, Martine Avenel-Audran, Florence Tétart, Nadia Raison-Peyron, Stéphanie Amarger, Pascal Girardin, Camille Francès, and FISARD (French Investigators for Skin Adverse Reaction to Drugs). “Cutaneous Adverse Drug Reactions with Antimalarials and Allergological Skin Tests.” Dermatology 231, no. 4 (2015): 353–59. https://doi.org/10.1159/000438787.	10.1159/000438787	case series	7	France		woman	48	40-64		hydroxychloroquine	P01BA02	1	hydroxychloroquine	P01BA02	1	photosensitivity	missing/unknown	missing/unknown	missing/unknown	yes									7
247	Soria, Angèle, Annick Barbaud, Haudrey Assier, Martine Avenel-Audran, Florence Tétart, Nadia Raison-Peyron, Stéphanie Amarger, Pascal Girardin, Camille Francès, and FISARD (French Investigators for Skin Adverse Reaction to Drugs). “Cutaneous Adverse Drug Reactions with Antimalarials and Allergological Skin Tests.” Dermatology 231, no. 4 (2015): 353–59. https://doi.org/10.1159/000438787.	10.1159/000438787	case series	7	France		woman	23	18-24		hydroxychloroquine	P01BA02	1	hydroxychloroquine	P01BA02	1	systemic lupus erythematosus (SLE)	systemic lupus erythematosus (sle)	rheumatic disease, lupus erythematosus	rheumatic/musculoskeletal disease and immune-mediated disease (total)	yes									18
248	Soria, Angèle, Annick Barbaud, Haudrey Assier, Martine Avenel-Audran, Florence Tétart, Nadia Raison-Peyron, Stéphanie Amarger, Pascal Girardin, Camille Francès, and FISARD (French Investigators for Skin Adverse Reaction to Drugs). “Cutaneous Adverse Drug Reactions with Antimalarials and Allergological Skin Tests.” Dermatology 231, no. 4 (2015): 353–59. https://doi.org/10.1159/000438787.	10.1159/000438787	case series	7	France		woman	45	40-64		hydroxychloroquine	P01BA02	1	hydroxychloroquine	P01BA02	1	rheumatoid arthritis	rheumatoid arthritis	rheumatic disease	rheumatic/musculoskeletal disease and immune-mediated disease (total)	yes									15
249	Soria, Angèle, Annick Barbaud, Haudrey Assier, Martine Avenel-Audran, Florence Tétart, Nadia Raison-Peyron, Stéphanie Amarger, Pascal Girardin, Camille Francès, and FISARD (French Investigators for Skin Adverse Reaction to Drugs). “Cutaneous Adverse Drug Reactions with Antimalarials and Allergological Skin Tests.” Dermatology 231, no. 4 (2015): 353–59. https://doi.org/10.1159/000438787.	10.1159/000438787	case series	7	France		man	9	<12		hydroxychloroquine	P01BA02	1	hydroxychloroquine	P01BA02	1	cutaneous lupus erythmatosus (CLE)	cutaneous lupus erythmatosus (cle)	rheumatic disease	rheumatic/musculoskeletal disease and immune-mediated disease (total)	yes									15
250	Soria, Angèle, Annick Barbaud, Haudrey Assier, Martine Avenel-Audran, Florence Tétart, Nadia Raison-Peyron, Stéphanie Amarger, Pascal Girardin, Camille Francès, and FISARD (French Investigators for Skin Adverse Reaction to Drugs). “Cutaneous Adverse Drug Reactions with Antimalarials and Allergological Skin Tests.” Dermatology 231, no. 4 (2015): 353–59. https://doi.org/10.1159/000438787.	10.1159/000438787	case series	7	France		woman	66	>=65		hydroxychloroquine	P01BA02	1	hydroxychloroquine	P01BA02	1	mucinosis	mucinosis	skin, mucinosis	skin disease	yes									8
251	Bailey, Kristy, Daniel Mckee, Judy Wismer, and Neil Shear. “Acute Generalized Exanthematous Pustulosis Induced by Hydroxychloroquine: First Case Report in Canada and Review of the Literature.” Journal of Cutaneous Medicine and Surgery 17, no. 6 (November 2013): 414–18. https://doi.org/10.2310/7750.2013.12105.	10.2310/7750.2013.12105	case report	1	Canada		woman	48	40-64	caucasian	hydroxychloroquine;corticosteroids, dermatological preparations	P01BA02;D07	2	hydroxychloroquine	P01BA02	1	systemic lupus erythematosus (SLE)	systemic lupus erythematosus (sle)	rheumatic disease, lupus erythematosus	rheumatic/musculoskeletal disease and immune-mediated disease (total)	no	methylprednisolone;cefazolin;piperacillin and beta-lactamase inhibitor;vancomycin	H02AB04;J01DB04;J01CR05;J01XA01	yes	no	yes	no	no	no	14	face, neck, back
252	Evans, Colby C., and Paul R. Bergstresser. “Acute Generalized Exanthematous Pustulosis Precipitated by Hydroxychloroquine.” Journal of the American Academy of Dermatology 50, no. 4 (April 2004): 650–51. https://doi.org/10.1016/S0190-9622(03)02733-6.	10.1016/S0190-9622(03)02733-6	case report	1	USA		woman	28	25-39	caucasian	hydroxychloroquine	P01BA02	1	hydroxychloroquine	P01BA02	1	systemic lupus erythematosus (SLE)	systemic lupus erythematosus (sle)	rheumatic disease, lupus erythematosus	rheumatic/musculoskeletal disease and immune-mediated disease (total)	no	None		yes	no	yes	no	no	no	14	spread to entire body
253	Paradisi, Andrea, Leonardo Bugatti, Teresa Sisto, Giorgio Filosa, Pier Luigi Amerio, and Rodolfo Capizzi. “Acute Generalized Exanthematous Pustulosis Induced by Hydroxychloroquine: Three Cases and a Review of the Literature.” Clinical Therapeutics 30, no. 5 (May 1, 2008): 930–40. https://doi.org/10.1016/j.clinthera.2008.05.014.	10.1016/j.clinthera.2008.05.014	case series	3	Italy		woman	36	25-39		deflazacort;pantoprazole;hydroxychloroquine	H02AB13;A02BC02;P01BA02	3	hydroxychloroquine	P01BA02	1	sjogrens syndrome, rheumatoid arthritis	sjogrens syndrome, rheumatoid arthritis	rheumatic disease; rheumatic disease	rheumatic/musculoskeletal disease and immune-mediated disease (total)	no	prednisolone	H02AB06		no	yes	no	no	no	21	spread to entire body
254	Paradisi, Andrea, Leonardo Bugatti, Teresa Sisto, Giorgio Filosa, Pier Luigi Amerio, and Rodolfo Capizzi. “Acute Generalized Exanthematous Pustulosis Induced by Hydroxychloroquine: Three Cases and a Review of the Literature.” Clinical Therapeutics 30, no. 5 (May 1, 2008): 930–40. https://doi.org/10.1016/j.clinthera.2008.05.014.	10.1016/j.clinthera.2008.05.014	case series	3	Italy		man	70	>=65		methotrexate;methylprednisolone;hydroxychloroquine	L04AX03;H02AB04;P01BA02	3	hydroxychloroquine	P01BA02	1	rheumatoid arthritis	rheumatoid arthritis	rheumatic disease	rheumatic/musculoskeletal disease and immune-mediated disease (total)	no	prednisolone	H02AB06	yes	no	yes	no	no	no	20	trunk, limbs
255	Paradisi, Andrea, Leonardo Bugatti, Teresa Sisto, Giorgio Filosa, Pier Luigi Amerio, and Rodolfo Capizzi. “Acute Generalized Exanthematous Pustulosis Induced by Hydroxychloroquine: Three Cases and a Review of the Literature.” Clinical Therapeutics 30, no. 5 (May 1, 2008): 930–40. https://doi.org/10.1016/j.clinthera.2008.05.014.	10.1016/j.clinthera.2008.05.014	case series	3	Italy		woman	79	>=65		telmisartan;prednisone;hydroxychloroquine	C09CA07;H02AB07;P01BA02	3	hydroxychloroquine	P01BA02	1	polymyalgia rheumatica	polymyalgia rheumatica	rheumatic disease	rheumatic/musculoskeletal disease and immune-mediated disease (total)	no	prednisolone	H02AB06	yes	no	yes	no	no	no	20	spread to entire body
256	Avram, Mathew M., and Mai Hoang. “Case 20-2009: A 79-Year-Old Woman with a Blistering Cutaneous Eruption.” Edited by Richard C. Cabot, Nancy Lee Harris, Jo-Anne O. Shepard, Eric S. Rosenberg, Alice M. Cort, Sally H. Ebeling, and Christine C. Peters. New England Journal of Medicine 360, no. 26 (June 25, 2009): 2771–77. https://doi.org/10.1056/NEJMcpc0900639.	10.1056/NEJMcpc0900639	case report	1	USA		woman	79	>=65		prednisone;hydroxychoroquine;digoxin;nadolol;esomeprazole;hydrochlorothiazide;pravastatin;lorazepam;estradiol;metronidazole;amoxicillin;calcium citrate	H02AB07;P01BA02;C01AA05;C07AA12;A02BC05;C03AA03;C10AA03;N05BA06;G03CA03;D06BX01;J01CA04;A12AA13	12	hydroxychloroquine	P01BA02	1	polymyalgia rheumatica, rheumatoid arthritis	polymyalgia rheumatica, rheumatoid arthritis, macular degeneration, cardiac arrhytjmia, hypercholesterolemia, hypertension	cardiovascular disease, hypertension; rheumatic disease; rheumatic disease; eye, macular degeneration; cardiovascular disease, hypercholesterolemia; cardiovascular disease, hypercholesterolemia; cardiac event/disease	cardiac/cardiovascular event/disease; rheumatic/musculoskeletal disease and immune-mediated disease (total); other	no	loratadine;ondansteron;diphenhydramine;paracetamol;morphine	R06AX13;A04AA01;R06AA02;N02BE01;N02AA01	yes	no	yes	no	no	no	14	spread to entire body
257	Park, Jae-Jeong, Sook Jung Yun, Jee-Bum Lee, Seong-Jin Kim, Young Ho Won, and Seung-Chul Lee. “A Case of Hydroxychloroquine Induced Acute Generalized Exanthematous Pustulosis Confirmed by Accidental Oral Provocation.” Annals of Dermatology 22, no. 1 (2010): 102. https://doi.org/10.5021/ad.2010.22.1.102.	10.5021/ad.2010.22.1.102	case report	1	South Korea		woman	38	25-39		prednisolone;hydroxychloroquine	H02AB07;P01BA02	2	hydroxychloroquine	P01BA02	1	dermatomyositis, polyarthralgia	dermatomyositis, polyarthralgia	skin, dermatomyositis; joint pain	skin disease; rheumatic/musculoskeletal disease and immune-mediated disease (total)	no	methylprednisolone;prednisolone	H02AB04;H02AB06	no	no		no	no	no	21	spread to entire body
258	Zhang, Zhenying, and Xiaoming Liu. “Acute Generalized Exanthematous Pustulosis.” New England Journal of Medicine 372, no. 2 (January 8, 2015): 161–161. https://doi.org/10.1056/NEJMicm1401196.	10.1056/NEJMicm1401196	case report	1	China		woman	60	40-64		hydroxychloroquine	P01BA02	1	hydroxychloroquine	P01BA02	1	sjogrens syndrome	sjogrens syndrome	rheumatic disease	rheumatic/musculoskeletal disease and immune-mediated disease (total)	no	prednisolone	H02AB06	yes	no		no	no	no	21	palms, tongue
259	Castner, Nicholas Bradford, Jessica Crabbe Harris, and Kiran Motaparthi. “Cyclosporine for Corticosteroid-Refractory Acute Generalized Exanthematous Pustulosis Due to Hydroxychloroquine.” Dermatologic Therapy 31, no. 5 (2018): e12660. https://doi.org/10.1111/dth.12660.	10.1111/dth.12660	case report	1	USA		woman	56	40-64		hydroxychloroquine	P01BA02	1	hydroxychloroquine	P01BA02	1	sjogrens syndrome	sjogrens syndrome, hypothyroidism, cryptogenic organizing pneumonia	hormonal disease, hypothyroidism; rheumatic disease; infection respiratory	hormonal disease; rheumatic/musculoskeletal disease and immune-mediated disease (total); infection	no	prednisone;ciclosporin	H02AB07;L04AD01	yes	no	yes	no	no	no	21	face, abdomen, arms, legs
260	Gey, A., B. Milpied, C. Dutriaux, C. Mateus, C. Robert, G. Perro, A. Taieb, K. Ezzedine, and T. Jouary. “Severe Cutaneous Adverse Reaction Associated with Vemurafenib: DRESS, AGEP or Overlap Reaction?” Journal of the European Academy of Dermatology and Venereology 30, no. 1 (2016): 178–79. https://doi.org/10.1111/jdv.12685.	10.1111/jdv.12685	case report	1	France		man	69	>=65		vemurafenib	L01EC01	1	vemurafenib	L01EC01	1	mutated metastatic melanoma	mutated metastatic melanoma	cancer	cancer	no	prednisolone	H02AB06	yes	no	yes	no	no	no	28
261	Brouard, M.C., C. Prins, S. Mach-Pascual, and J.-H. Saurat. “Acute Generalized Exanthematous Pustulosis Associated with STI571 in a Patient with Chronic Myeloid Leukemia.” Dermatology 203, no. 1 (2001): 57–59. https://doi.org/10.1159/000051705.	10.1159/000051705	case report	1	Switzerland		woman	32	25-39	caucasian	imatinib;hydroxycarbamide	L01EA01;L01XX05	2	imatinib	L01EA01	1	chronic myeloid leukaemia	chronic myeloid leukaemia, dyshydrotic eczema, guillain-barre syndrome	drug reaction, guillain-barre syndrome; skin disease, dyshydrotic eczema; cancer	drug reaction; skin disease; cancer	no	None		yes	no	yes	no	no	no	7	inguinal, pubis, abdomen, extermities
262	Liang, C.-P., C.-S. Yang, J.-L. Shen, and Y.-J. Chen. “Sorafenib-Induced Acute Localized Exanthematous Pustulosis in a Patient with Hepatocellular Carcinoma.” British Journal of Dermatology 165, no. 2 (2011): 443–45. https://doi.org/10.1111/j.1365-2133.2011.10377.x.	10.1111/j.1365-2133.2011.10377.x	case report	1	China		woman	59	40-64	asian	furosemide;spironolactone;lansoprazole;sorafenib	C03CA01;C03DA01;A02BC03;L01EX02	4	sorafenib	L01EX02	1	hepatocellular carcinoma	hepatocellular carcinoma	cancer	cancer	no	None		no	no		no	no	yes	14	lower limbs
263	Pretel, Maider, Mercedes Iñarrairaegui, José Miguel Lera, Leyre Aguado, and Miguel Angel Idoate. “Acute Generalized Exanthematous Pustulosis Induced by Sorafenib.” JAMA Dermatology 150, no. 6 (June 1, 2014): 664. https://doi.org/10.1001/jamadermatol.2013.6924.	10.1001/jamadermatol.2013.6924	case report	1	Spain		woman	50	40-64		sorafenib	L01EX02	1	sorafenib	L01EX02	1	multifocal hepatocellular carcinoma	multifocal hepatocellular carcinoma	cancer	cancer	yes	None		no	no		no	no	no	28	genital and inguinal areas, legs, abdomen, buttocks, legs
264	Schwarz, Michaela, Karl-Anton Kreuzer, Gökben Baskaynak, Bernd Dörken, and Philipp Le Coutre. “Imatinib-Induced Acute Generalized Exanthematous Pustulosis (AGEP) in Two Patients with Chronic Myeloid Leukemia.” European Journal of Haematology 69, no. 4 (2002): 254–56. https://doi.org/10.1034/j.1600-0609.2002.02830.x.	10.1034/j.1600-0609.2002.02830.x	case series	2	Germany		woman	50	40-64	caucasian	interferon alfa natural;imatinib;natural and semisynthetic estrogens, plain;doxepin;hydrochlorothiazide;triametrine	L03AB01;L01EA01;G03CA;N06AA12;C03AA03;C03DB02	6	imatinib	L01EA01	1	chronic myeloid leukaemia	chronic myeloid leukaemia	cancer	cancer	no	clindamycin;ceftriaxone;antihistamines for systemic use	J01FF01;J01DD04;R06A	yes	no	yes	no	no	no	48	spread to entire body
265	Schwarz, Michaela, Karl-Anton Kreuzer, Gökben Baskaynak, Bernd Dörken, and Philipp Le Coutre. “Imatinib-Induced Acute Generalized Exanthematous Pustulosis (AGEP) in Two Patients with Chronic Myeloid Leukemia.” European Journal of Haematology 69, no. 4 (2002): 254–56. https://doi.org/10.1034/j.1600-0609.2002.02830.x.	10.1034/j.1600-0609.2002.02830.x	case series	2	Germany		woman	42	40-64	caucasian	imatinib	L01EA01	1	imatinib	L01EA01	1	chronic myeloid leukaemia	chronic myeloid leukaemia	cancer	cancer	no	None		yes	no	yes	no	no	no	90	face, trunk, extermities
266	Rajgopal Bala, Harini, Chris Jalilian, Michelle S. Goh, Richard Williams, Guan Tan, and Alvin H. Chong. “Two Cases of Amoxycillin-Induced Follicular Acute Localised Exanthematous Pustulosis.” Australasian Journal of Dermatology 58, no. 1 (2017): e23–25. https://doi.org/10.1111/ajd.12410.	10.1111/ajd.12410	case series	2	Australia		woman	47	40-64		amoxicillin and beta-lactamase inhibitor	J01CR02	1	amoxicillin and beta-lactamase inhibitor	J01CR02	1	bartholin's cyst	bartholin's cyst	cyst, bartholin's cyst	abcess/cyst	no	prednisolone;betamethasone	H02AB06;D07AC01	no	no	no	no	no	no	7	neck, face, upper back, chest
267	Rajgopal Bala, Harini, Chris Jalilian, Michelle S. Goh, Richard Williams, Guan Tan, and Alvin H. Chong. “Two Cases of Amoxycillin-Induced Follicular Acute Localised Exanthematous Pustulosis.” Australasian Journal of Dermatology 58, no. 1 (2017): e23–25. https://doi.org/10.1111/ajd.12410.	10.1111/ajd.12410	case series	2	Australia		woman	30	25-39		amoxicillin	J01CA04	1	amoxicillin	J01CA04	1	coryzal symptoms	coryzal symptoms	respiratory disease, coryzal symptoms	respiratory disease	no	prednisolone;methylprednisolone;cefalexin	H02AB06;D07AA01;J01DB01	yes	no		no	no	no	8	face, neck, upper chest, back
268	Betto, Paola, Lerica Germi, Emanuela Bonoldi, and Marina Bertazzoni. “Acute Localized Exanthematous Pustulosis (ALEP) Caused by Amoxicillin–Clavulanic Acid.” International Journal of Dermatology 47, no. 3 (2008): 295–96. https://doi.org/10.1111/j.1365-4632.2008.03477.x.	10.1111/j.1365-4632.2008.03477.x	case report	1	Italy		woman	40	40-64		amoxicillin and beta-lactamase inhibitor	J01CR02	1	amoxicillin and beta-lactamase inhibitor	J01CR02	1	prophylaxis for dental treatment		missing/unknown	missing/unknown	no	tretinoin;erythromycin;mupirocin;adapalene	D10AD01;D10AF52;D06AX09;D10AD03	no	no	yes	no	slight scarring and pigmentation	no	3	face
269	Ozkaya-Parlakay, Ashinur, Dilek Azkur, Ateş Kara, Yilmaz Yildiz, Diclehan Orhan, A. Bülent Cengiz, and Sibel Ersoy-Evans. “Localized Acute Generalized Exanthematous Pustulosis with Amoxicillin and Clavulanic Acid.” The Turkish Journal of Pediatrics 53, no. 2 (April 2011): 229–32.	missing(II)	case report	1	Turkey		woman	17	12-17		amoxicillin and beta-lactamase inhibitor	J01CR02	1	amoxicillin and beta-lactamase inhibitor	J01CR02	1	toothache		missing/unknown	missing/unknown	yes	methylprednisolone;hydroxyzine	H02AB04;N05BB01	yes	yes	yes	no	no	no	2	neck, extermities
270	Corbalán-Vélez, Raúl, Gonzalo Peón, Mariano Ara, and Francisco-Jose Carapeto. “Localized Toxic Follicular Pustuloderma.” International Journal of Dermatology 39, no. 3 (2000): 209–11. https://doi.org/10.1046/j.1365-4362.2000.00909.x.	10.1046/j.1365-4362.2000.00909.x	case report	1	Spain		woman	40	40-64		amoxicillin and beta-lactamase inhibitor	J01CR02	1	amoxicillin and beta-lactamase inhibitor	J01CR02	1	pharyngitis, fever	pharyngitis, fever, duodenal ulcers	gastrointestinal disease; infection; fever	gastrointestinal disease; infection; fever	no	loratadine	R06AX13	yes	no	no	no	no	no	6	face, neck, upper trunk
271	Vickers, Jennifer L., Ryan J. Matherne, Elgene G. Mainous, and Brent C. Kelly. “Acute Localized Exanthematous Pustulosis: A Cutaneous Drug Reaction in a Dental Setting.” The Journal of the American Dental Association 139, no. 9 (September 1, 2008): 1200–1203. https://doi.org/10.14219/jada.archive.2008.0335.	10.14219/jada.archive.2008.0335	case report	1	USA		woman	29	25-39	latin-american	amoxicillin	J01CA04	1	amoxicillin	J01CA04	1	endocarditis prophylaxis	acne rosacea	skin disease, rosacea	skin disease	no	None		no	no	no	no	no	no	2	face
272	Shuttleworth, D. “A Localized, Recurrent Pustular Eruption Following Amoxycillin Administration.” Clinical and Experimental Dermatology 14, no. 5 (1989): 367–68. https://doi.org/10.1111/j.1365-2230.1989.tb02587.x.	10.1111/j.1365-2230.1989.tb02587.x	case report	1	UK		woman	42	40-64		amoxicillin	J01CA04	1	amoxicillin	J01CA04	1	dental prophylaxis	congenital cardiac valve defect	cardiac event/disease	cardiac/cardiovascular event/disease	no	None		no	no	no	no	no	no	0.5	face
273	Prieto, A., M. DE Barrio, P. Lóupez-Sáaez, M. L. Baeza, V. de Benito, and S. Olalde. “Recurrent Localized Pustular Eruption Induced by Amoxicillin.” Allergy 52, no. 7 (1997): 777–86. https://doi.org/10.1111/j.1398-9995.1997.tb01240.x.	10.1111/j.1398-9995.1997.tb01240.x	case report	1	Spain		man	53	40-64		amoxicillin	J01CA04	1	amoxicillin	J01CA04	1		missing/unknown	missing/unknown	missing/unknown	yes	None		no	no		no	no	no	7	chest, upper back
274	Ryder, Emily Nancy Charlotte, and William Perkins. “Acute Localised Exanthematous Pustulosis: Case Report, Review of the Literature and Proposed Diagnostic Criteria.” Australasian Journal of Dermatology 59, no. 3 (2018): 226–27. https://doi.org/10.1111/ajd.12734.	10.1111/ajd.12734	case report	1	UK		woman	31	25-39		amoxicillin	J01CA04	1	amoxicillin	J01CA04	1	dental prophylaxis	missing/unknown	missing/unknown	missing/unknown	no	None		no	no	no	no	hyperpgmentation	no	0.5	face
275	Corral de la Calle, M., M.a. Martín Díaz, C.r. Flores, and C. Vidaurrazaga. “Acute Localized Exanthematous Pustulosis Secondary to Levofloxacin.” British Journal of Dermatology 152, no. 5 (2005): 1076–77. https://doi.org/10.1111/j.1365-2133.2005.06568.x.	10.1111/j.1365-2133.2005.06568.x	case report	1	Spain		man	70	>=65		acetylsalicylic acid;paroxetine;levofloxacin	B01AC06;N06AB05;J01MA12	3	levofloxacin	J01MA12	1	pneumonia	pneumonia	infection respiratory	infection	no	None		yes	no		no	no	no	2	face
276	Lee, Ivy, Maria Turner, and Chyi-Chia Richard Lee. “Acute Patchy Exanthematous Pustulosis Caused by Sulfamethoxazole-Trimethoprim.” Journal of the American Academy of Dermatology 63, no. 2 (August 1, 2010): e41–43. https://doi.org/10.1016/j.jaad.2009.11.008.	10.1016/j.jaad.2009.11.008	case report	1	USA		woman	40	40-64		valaciclovir;fluconazole;ciclosporin;insulins and analogues;heparin;sulfamethoxazole and trimethoprim	J05AB11;J02AC01;L04AD01;A10A;B01AB01;J01EE01	6	sulfamethoxazole and trimethoprim	J01EE01	1	post stem cell transplant for chronic myelogenous leukemia	chronic myelogenous leukemia	cancer	cancer	no	None		no	no		no	hyperpgmentation	no	3	torso, proximal extermities
277	Yonit, Wohl, Goldberg Ilan, Sharazi Idit, and Brenner Sarah. “A Case of Paracetamol‐Induced Acute Generalized Exanthematous Pustulosis in a Pregnant Woman Localized in the Neck Region.” SKINmed: Dermatology for the Clinician 3, no. 1 (January 2004): 47–49. https://doi.org/10.1111/j.1540-9740.2004.02570.x.	10.1111/j.1540-9740.2004.02570.x	case report	1			woman	32	25-39		vitamin B-complex, plain;ferrous sulfate;paracetamol	A11EA;B03AA07;N02BE01	3	paracetamol	N02BE01	1	fever	fever, pregnancy	pregnancy/labour; fever	pregnancy/labour; fever	yes	None			no		no	no	no	0.5	neck, back
278	Meo, Nicola di, Giuseppe Stinco, Pasquale Patrone, Sara Trevisini, and Giusto Trevisan. “Acute Localized Exanthematous Pustulosis Caused by Flurbiprofen,” n.d., 3.	missing(III)	case report	1	Italy		woman	40	40-64		flurbiprofen	M01AE09	1	flurbiprofen	M01AE09	1	sore throat	sore throat	repiratory disease, sore throat	respiratory disease	no	methylprednisolone	H02AB04	yes	no		no	hyperpgmentation	no	3	face
279	Rastogi, Sanjay, Mansi Modi, and Vikram Dhawan. “Acute Localized Exanthematous Pustulosis (ALEP) Caused by Ibuprofen A Case Report.” British Journal of Oral and Maxillofacial Surgery 47, no. 2 (March 2009): 132–34. https://doi.org/10.1016/j.bjoms.2008.07.185.	10.1016/j.bjoms.2008.07.185	case report	1	Nepal		woman	64	40-64		ibuprofen	M01AE01	1	ibuprofen	M01AE01	1	toothache	missing/unknown	missing/unknown	missing/unknown	no	chlorphenamine;dexamethasone;hydrocortisone	R06AB04;H02AB02;H02AB09		no	yes	no	scarring and hyperpigmentation	no		face, neck
280	Fitzgerald, D.a., A.h.m. Heagerty, M. Stephens, and A.g. Smith. “Follicular Toxic Pustuloderma Associated with Allopurinol.” Clinical and Experimental Dermatology 19, no. 3 (1994): 243–45. https://doi.org/10.1111/j.1365-2230.1994.tb01177.x.	10.1111/j.1365-2230.1994.tb01177.x	case report	1	UK	indian	man	46	40-64		terbinafine;allopurinol	D01BA02;M04AA01	2	allopurinol	M04AA01	1	gout	gout	rheumatic disease	rheumatic/musculoskeletal disease and immune-mediated disease (total)	no	clobetasone;chlortetracycline;nystatin	D07AB01;D06AA02;D01AA01	yes	yes	yes	no	no	no	28	face, trunk, limbs
281	Lateo, S., and M.j. Boffa. “Localized Toxic Pustuloderma Associated with Nimesulide Therapy Confirmed by Patch Testing.” British Journal of Dermatology 147, no. 3 (2002): 624–624. https://doi.org/10.1046/j.1365-2133.2002.488512.x.	10.1046/j.1365-2133.2002.488512.x	case report	1	UK		woman	35	25-39		nimesulide	M01AX17	1	nimesulide	M01AX17	1	neck pain	neck pain	musculoskeletal pain	rheumatic/musculoskeletal disease and immune-mediated disease (total)	yes	hydrocortisone;hydroxyzine	D07AA02;N05BB01	no	no		no	no	no	0.16667
282	Kim, Sung Woo, Un Ha Lee, Sang Jai Jang, Hyun Su Park, and Yoo Seok Kang. “Acute Localized Exanthematous Pustulosis Induced by Docetaxel.” Journal of the American Academy of Dermatology 63, no. 2 (August 1, 2010): e44–46. https://doi.org/10.1016/j.jaad.2009.05.007.	10.1016/j.jaad.2009.05.007	case report	1	South Korea		woman	44	40-64		docetaxel;doxorubicin;cyclophosphamide	L01CD02;L01DB01;L01AA01	1	docetaxel	L01CD02	1	chemotherapy after breast cancer surgery	breast cancer, recent surgery	recent surgery; cancer	other; cancer	no	antihistamines for systemic use;corticosteroids, dermatological preparations	R06A;D07	no	no		no	no	no	2	face
283	Senilă, Simona, Andrada Seicean, Oana Fechete, Alecsandra Grad, and Loredana Ungureanu. “Infliximab-Induced Acne and Acute Localized Exanthematous Pustulosis: Case Report.” Dermatologic Therapy 30, no. 6 (2017): e12554. https://doi.org/10.1111/dth.12554.	10.1111/dth.12554	case report	1	Romania		woman	28	25-39		prednisone;infliximab	H02AB07;L04AB02	2	infliximab	L04AB02	1	crohn's disease	crohn's disease	rheumatic disease, crohn's disease	rheumatic/musculoskeletal disease and immune-mediated disease (total)	no	clindamycin;benzoyl peroxide;clobetasol;azithromycin	D10AF01;D10AE01;D07AD01;J01FA10	no	no		no	no	no		face
284	Tresch, Sandra, Antonio Cozzio, Jivko Kamarashev, Thomas Harr, Peter Schmid-Grendelmeier, Lars E. French, and Laurence Feldmeyer. “T Cell–Mediated Acute Localized Exanthematous Pustulosis Caused by Finasteride.” Journal of Allergy and Clinical Immunology 129, no. 2 (February 1, 2012): 589–94. https://doi.org/10.1016/j.jaci.2011.07.033.	10.1016/j.jaci.2011.07.033	case report	1	Switzerland		man	21	18-24		finasteride	G04CB01	1	finasteride	G04CB01	1	androgenic alopecia		missing/unknown	missing/unknown	no	None		no	no	yes	no	no	no	60	breast, lower abdomen
285	Tsutsumi, Reiko, Yuichi Yoshida, Kaori Adachi, Eiji Nanba, and Osamu Yamamoto. “Acute Localized Exanthematous Pustulosis Caused by a Herbal Medicine, Dai-Kenchu-To.” Contact Dermatitis 79, no. 4 (2018): 257–59. https://doi.org/10.1111/cod.13076.	10.1111/cod.13076	case report	1	Japan		woman	40	40-64		dai-kenchu-to herbal medicine	none	1	dai-kenchu-to herbal medicine	none	1	abdominal bloating	abdominal bloating	gastrointestinal disease	gastrointestinal disease	yes	prednisolone	H02AB06	yes	no		no	no	no	2	face
286	Bavbek, S., Z.Ç. Sözener, Ö. Aydin, S.K. Özdemir, Ü. Gül, and A.O. Heper. “First Case Report of Acute Generalized Exanthematous Pustulosis Due to Intravenous Iopromide.” Journal of Investigational Allergology and Clinical Immunology 24, no. 1 (2014): 66–67.	missing(IV)	case report	1	Turkey		woman	52	40-64		iopromide	V08AB05	1	iopromide	V08AB05	1	coronary angiography	coronary angiography, non-st elevation myocardial infarction	cardiac event/disease; cardiac event/disease	cardiac/cardiovascular event/disease	yes	None		yes	no	yes	no	no	no	0.08333	entire body
287	Velter, Charles, Catherine Schissler, Chloé Moulinas, Martine Tebacher-Alt, Jean-Marie Siedel, Bernard Cribier, and Dan Lipsker. “Acute Generalized Exanthematous Pustulosis Caused by an Iodinated Contrast Radiocontrast Medium for Computed Tomography Arthrography of the Knee.” Contact Dermatitis 76, no. 6 (2017): 371–73. https://doi.org/10.1111/cod.12724.	10.1111/cod.12724	case report	1	France		woman	53	40-64		iodixanol	V08AB09	1	iodixanol	V08AB09	1	CT of the knee	missing/unknown	missing/unknown	missing/unknown	yes	corticosteroids, dermatological preparations	D07		no		no	no	no	12	entire body
288	Hammerbeck, Ashley A., Natalie H. Daniels, and Jeffrey P. Callen. “Ioversol-Induced Acute Generalized Exanthematous Pustulosis: A Case Report.” Archives of Dermatology 145, no. 6 (June 1, 2009). https://doi.org/10.1001/archdermatol.2009.100.	10.1001/archdermatol.2009.100	case report	1	USA		man	84	>=65		acetylsalicylic acid;levodopa and decarboxylase inhibitor;finasteride;lisinopril;pramipexole;furosemide;simvastatin;terazosin;insulins and analogues;ioversol	B01AC06;N04BA02;G04CB01;C09AA03;N04BC05;C03CA01;C10AA01;G04CA03;A10A;V08AB07	10	ioversol	V08AB07	1	pelvic CT scan with contrast	bladder cancer, hypertension, diabetes, parkinsons disease, hyperlipidemia, coronary artery disease, benign prostatic hyperplasia, chronic renal insufficiency, right-sided hydronephrosis	cardiovascular disease, hypertension; diabetes; prostatic disease; cardiac event/disease; kidney disease; kidney disease; kidney disease; neurological disease, parkinson; cardiovascular disease, hyperlipidemia; cancer	cardiac/cardiovascular event/disease; diabetes; other; kidney disease; neurological disease; neurological disease; cancer	no	hydroxyzine;desonide	N05BB01;D07AB08	yes	yes	yes	no	no	no	21	back, abdomen
289	Kim, Su-Jeong, Taehoon Lee, Yoon Su Lee, Yun-Jeong Bae, You Sook Cho, Hee-Bom Moon, and Tae-Bum Kim. “Acute Generalized Exanthematous Pustulosis Caused by Radiocontrast Media.” Annals of Allergy, Asthma & Immunology 105, no. 6 (December 1, 2010): 492–93. https://doi.org/10.1016/j.anai.2010.10.005.	10.1016/j.anai.2010.10.005	case report	1	South Korea		man	27	25-39		ioversol	V08AB07	1	ioversol	V08AB07	1	angiography using contrast dye	chronic renal failure	kidney disease	kidney disease	no	hydroxyzine;levocetirizine;desonide;antibacterials for systemic use	N05BB01;R06AE09;J01	yes	no	yes	no	no	no	0.25	spread to entire body
290	Ozturk, Unal, Mustafa Azmi Sungur, Tugba Karakas, Kamil Mulayim, and Perihan Ozturk. “Acute Generalized Exanthematous Pustulosis Induced by Iodixanol (Visipaque): A Serious Reaction to a Commonly Used Drug.” Cutaneous and Ocular Toxicology 34, no. 4 (October 2, 2015): 344–46. https://doi.org/10.3109/15569527.2014.961071.	10.3109/15569527.2014.961071	case report	1	Turkey		woman	61	40-64		iodixanol;clopidogrel	V08AB09;B01AC04	2	iodixanol	V08AB09	1	coronary angiography	stable angina pectoris	cardiac event/disease	cardiac/cardiovascular event/disease	no	methylprednisolone;corticosteroids, dermatological preparations	H02AB04;D07	yes	no	yes	no	no	no	1	flexural areas
291	Peterson, Aaron, Richard W. Katzberg, Maxwell A. Fung, Sandra L. Wootton-Gorges, and William Dager. “Acute Generalized Exanthematous Pustulosis as a Delayed Dermatotoxic Reaction to IV-Administered Nonionic Contrast Media.” American Journal of Roentgenology 187, no. 2 (August 2006): W198–201. https://doi.org/10.2214/AJR.05.0317.	10.2214/AJR.05.0317	case series	2	USA		woman	44	40-64		iodixanol;iohexol;heparin	V08AB09;V08AB02;B01AB01	3	iodixanol;iohexol	V08AB09;V08AB02	2	chest CT angiogram, pelvic CT angiogram	missing/unknown	missing/unknown	missing/unknown	no	diphenhydramine	R06AA02		no	yes	no	no	no	0.58333	trunk, extermities
292	Peterson, Aaron, Richard W. Katzberg, Maxwell A. Fung, Sandra L. Wootton-Gorges, and William Dager. “Acute Generalized Exanthematous Pustulosis as a Delayed Dermatotoxic Reaction to IV-Administered Nonionic Contrast Media.” American Journal of Roentgenology 187, no. 2 (August 2006): W198–201. https://doi.org/10.2214/AJR.05.0317.	10.2214/AJR.05.0317	case series	2	USA		woman	30	25-39		iodixanol	V08AB09	1	iodixanol	V08AB09	1	chest CT angiogram	missing/unknown	missing/unknown	missing/unknown	no	None			no		no	no	no	2	arms, legs, abdomen, thorax
293	Poliak, Nina, Matthew Elias, Antonella Cianferoni, and James Treat. “Acute Generalized Exanthematous Pustulosis: The First Pediatric Case Caused by a Contrast Agent.” Annals of Allergy, Asthma & Immunology 105, no. 3 (September 1, 2010): 242–43. https://doi.org/10.1016/j.anai.2010.06.018.	10.1016/j.anai.2010.06.018	case report	1	USA		man	4	<12		ioversol;pancuronium;lidocaine;ondansetron;neostigmine;thiopental;dexamethasone;glycopyrronium bromide;halothane;sevoflurane;isoflurane;amoxicillin and beta-lactamase inhibitor	V08AB07;M03AC01;N01BB02;A04AA01;N07AA01;N01AF03;H02AB02;A03AB02;N01AB01;N01AB08;N01AB06;J01CR02	12	ioversol	V08AB07	1	heart catheterization	tetralogy of fallot	cardiac event/disease	cardiac/cardiovascular event/disease	yes	hydrocortisone;triamiconolone	H02AB09;D07AB09	yes	no	yes	no	no	no	0.5	entire body
294	Grandvuillemin, Aurélie, Cathy Ripert, Catherine Sgro, and Evelyne Collet. “Iodinated Contrast Media-Induced Acute Generalized Exanthematous Pustulosis Confirmed by Delayed Skin Tests.” The Journal of Allergy and Clinical Immunology: In Practice 2, no. 6 (November 1, 2014): 805–6. https://doi.org/10.1016/j.jaip.2014.07.015.	10.1016/j.jaip.2014.07.015	case series	4	France		woman	45	40-64		iodixanol;iomeprol;nimodipine;valproic acid;heparin	V08AB09;V08AB10;C08CA06;N03AG01;B01AB01	5	iodixanol	V08AB09	1	cerebral arterial embolization	cerebral arterial embolization, allergic rhinitis	cerebral cardiovascular disease; respiratory disease, rhinitis	cerebral cardiovascular disease; respiratory disease	yes									3
295	Grandvuillemin, Aurélie, Cathy Ripert, Catherine Sgro, and Evelyne Collet. “Iodinated Contrast Media-Induced Acute Generalized Exanthematous Pustulosis Confirmed by Delayed Skin Tests.” The Journal of Allergy and Clinical Immunology: In Practice 2, no. 6 (November 1, 2014): 805–6. https://doi.org/10.1016/j.jaip.2014.07.015.	10.1016/j.jaip.2014.07.015	case series	4	France		woman	26	25-39		iomeprol;methocarbamol;tramadol and paracetamol	V08AB10;M03BA03;N02AJ13	3	iomeprol	V08AB10	1	cerebral CT for headache	missing/unknown	missing/unknown	missing/unknown	yes									1
296	Grandvuillemin, Aurélie, Cathy Ripert, Catherine Sgro, and Evelyne Collet. “Iodinated Contrast Media-Induced Acute Generalized Exanthematous Pustulosis Confirmed by Delayed Skin Tests.” The Journal of Allergy and Clinical Immunology: In Practice 2, no. 6 (November 1, 2014): 805–6. https://doi.org/10.1016/j.jaip.2014.07.015.	10.1016/j.jaip.2014.07.015	case series	4	France		woman	79	>=65		iobitridol;pentoxifylline	V08AB11;C04AD03	2	iobitridol	V08AB11	1	fistulography	missing/unknown	missing/unknown	missing/unknown	yes									2
297	Grandvuillemin, Aurélie, Cathy Ripert, Catherine Sgro, and Evelyne Collet. “Iodinated Contrast Media-Induced Acute Generalized Exanthematous Pustulosis Confirmed by Delayed Skin Tests.” The Journal of Allergy and Clinical Immunology: In Practice 2, no. 6 (November 1, 2014): 805–6. https://doi.org/10.1016/j.jaip.2014.07.015.	10.1016/j.jaip.2014.07.015	case series	4	France		man	24	18-24		iodixanol;nimodipine;levetiracetam;iomeprol	V08AB09;C08CA06;N03AX14;V08AB10	4	iodixanol	V08AB09	1	arteriography	missing/unknown	missing/unknown	missing/unknown	yes									1

## Sheet: Details
Supplementary Material S2
Drug Triggers and Clinic of Acute Generalized Exanthematous Pustulosis (AGEP): a Literature Case Series of 297 patients.
Enriqueta Vallejo-Yagüe1*, Adrian Martinez-De la Torre1*, Omar Mohamad1, Shweta Sabu1, Andrea M. Burden1
Department of Chemistry and Applied Biosciences, Institute of Pharmaceutical Sciences, ETH Zurich, Zurich, Switzerland. Enriqueta.vallejo@pharma.ethz.ch; adrian.martinez@pharma.ethz.ch; shsabu@student.ethz.ch; andrea.burden@pharma.ethz.ch
*Both authors contributed equally to the study
Correspondence: Andrea M. Burden. andrea.burden@pharma.ethz.ch. Tel.: +41-76-685-22-56 (CH)
The following assumptions were taken for the data collection process:
Abbreviations: NA unknown or missing; Anatomical Therapeutic Chemical Classification System (ATC)
Variable (column) name	Details	Content	Varieble type
patient_id_publication	Patient ID	Continuous variable (1-297)	numeric
Reference	Reference to the corresponding published article from which the patient information was extracted.	-	character
DOI	DOI from the corresponding published article from which the patient information was extracted.	-	character
StudyType	Study type	case report; case series	character
NumberPatients	Number of patients included in the corresponding published artile from which the patient information was extracted.	continuous variable (1-19)	numeric
CountryEvent	Event where the AGEP case takes place. In the absence of clear mention of the country of the event, the country of the affiliation from the main author of the corresponding paper was used.	-	character
CountryPatients	Patient's country	-	character
Sex	Patient's sex.	women; men; NA	character
Age	Patient's age. If the patient’s age was reported as, for example, ‘in their 40s’, the start of the corresponding 10-year range was chosen, thus, 40 years old in this example.	continuous variable (1-93)	numeric
age_group	Patient's age actegory.	40-64; 18-24; >=65; 25-39; <12; 12-17; NA	character
Ethnicity	Patient's ethnicity. Ethnicity reported as ‘white’ was recorded as ‘Caucasian’.	African American; Asian; Caucasian; Hispanic; Indo-Asian; Latin-American; NA	character
Drugs	Every reported drug present shortly before or at AGEP onset, independently of being or not the suspect drug.	-	character
ATC code	ATC code corresponding to drugs in the variable 'Drugs'	-	character
n_reported_drugs	Number of drugs in the variable 'Drugs'.	-	numeric
Suspected	Suspect drug(s) as reported by the authors of the corresponding published article from which the patient information was extracted.	-	character
ATC_code_suspected	ATC code corresponding to the variable 'Suspected'.	-	character
n_suspectdrugs	Number of drugs mentioned in the variable 'Suspected'.	-	numeric
Indication	Indication for the suspect drug(s).	-	character
Comorbidities_level1	Patient's comorbidities or health issues as reported in the corresponding case report.	-	character
Comorbidities_level2	Simplified version of the variable 'Comorbidities_level1".	-	character
Comorbidities_level3	Simplified version of the variable 'Comorbidities_level2'. High level variable from the 'Comorbidities_level2'.	-	character
Patch_Test	Record of patch test in the corresponding case report. Performance of percutaneous test was recorded as patch test.	yes; no; NA	character
Treatment	Pharmacological treatment following AGEP event.	-	character
ATC_code_Treatment	ATC codes corresponding to the drugs included in the variable 'Treatment'.	-	character
Fever	Fever due to AGEP.	yes; no; NA	character
SystemicInvolvement	Systemic involvement of the AGEP reaction.	yes; no; NA	character
Hospitalization	Hospitalization due to AGEP. If AGEP was developed in already hospitalized patients, we classified them as yes for hospitalization, likewise patients requiring hospitalization after AGEP.	yes; no; NA	character
Surgery	Surgery due to AGEP. If surgery after AGEP was reported, but this surgery was the consequence of pre-AGEP circumstances (e.g., trauma), it was not recorded as surgery.	yes; no; NA	character
Sequelae	Sequelae, long-term consequences.	no; scaly patches, hyperpigmentation; hyperpgmentation; punctiform pigmentation; hemorrhagic crusts, hyperpigmentation; slight scarring and pigmentation; scarring and hyperpigmentation	character
Death	Reported death after AGEP diagnosis	yes; no; NA
time_to_onset	Time to onset (days). Time to onset was recorded in days. In the cases when AGEP was suspected from a drug after several administrations, time to onset was considered as the number of days from first administration to the AGEP event. When time to onset was reported as ‘less than a week’ or ‘a few days’, we recorded it as six days. Similarly, time to onset of ‘a few hours’, ‘several hours’, or ‘le…	continuous variable (0-122)	numeric
SkinInvolvement	Body parts were the AGEP skin manifestation was present.	-	character

## Sheet: Sheet2
man	<12	Europe	0	mild
woman	12-17	Asia	1	moderate
unknown	18-24	America	2	severe
	25-39	Africa	3
	40-64	Oceania	4
	>=65		>4
